# Supplementary material for: The DNA/RNA helicase DHX9 contributes to the transcriptional program of the androgen receptor in prostate cancer
Source: J Exp Clin Cancer Res. 2022 May 19;41:178. doi: 10.1186/s13046-022-02384-4 (PMC9118622; doi:10.1186/s13046-022-02384-4)
Supplement: Supplementary file 2 — Additional file 2. [file 13046_2022_2384_MOESM2_ESM.xlsx]

## Sheet: Table S2
Regulated Genes (Filtered padj_FC≥ 1.5)
GeneID	GeneSymbol	Chromosome	Start	End	Class	Strand	log2fc	pvalue	padj
ENSG00000233515.2	LINC01518	chr10	42644445	42691723	lncRNA	-	-2.61877	9.12039e-06	0.000103403	DOWN
ENSG00000163959.10	SLC51A	chr3	196211487	196243178	protein_coding	+	-2.53623	3.24344e-06	4.05592e-05	DOWN
ENSG00000147113.17	DIPK2B	chrX	45148373	45200901	protein_coding	-	-2.20491	6.63768e-06	7.77605e-05	DOWN
ENSG00000159337.7	PLA2G4D	chr15	42067009	42094562	protein_coding	-	-2.18903	0.000103025	0.000864408	DOWN
ENSG00000170289.13	CNGB3	chr8	86553977	86743675	protein_coding	-	-2.04956	3.38545e-12	1.30917e-10	DOWN
ENSG00000131711.15	MAP1B	chr5	72107234	72209565	protein_coding	+	-2.01943	1.54099e-127	8.38245e-124	DOWN
ENSG00000131203.13	IDO1	chr8	39902275	39928790	protein_coding	+	-1.93578	3.24269e-09	7.45315e-08	DOWN
ENSG00000158055.16	GRHL3	chr1	24319357	24364482	protein_coding	+	-1.89115	4.22595e-06	5.17353e-05	DOWN
ENSG00000109846.9	CRYAB	chr11	111908564	111923722	protein_coding	-	-1.87143	6.3005e-17	4.61067e-15	DOWN
ENSG00000187045.19	TMPRSS6	chr22	37065436	37109713	protein_coding	-	-1.82679	0.00241953	0.0130916	DOWN
ENSG00000139318.8	DUSP6	chr12	89347235	89352501	protein_coding	-	-1.81196	0.00149856	0.00874332	DOWN
ENSG00000099812.9	MISP	chr19	751112	764318	protein_coding	+	-1.79465	0.0002518	0.00188925	DOWN
ENSG00000184012.14	TMPRSS2	chr21	41464300	41531116	protein_coding	-	-1.76848	1.02881e-165	1.67892e-161	DOWN
ENSG00000112414.15	ADGRG6	chr6	142301854	142446266	protein_coding	+	-1.7478	9.34857e-158	7.62796e-154	DOWN
ENSG00000171246.6	NPTX1	chr17	80466834	80477843	protein_coding	-	-1.7153	2.0494e-11	6.95306e-10	DOWN
ENSG00000172803.18	SNX32	chr11	65833834	65856896	protein_coding	+	-1.71355	3.19274e-06	4.01096e-05	DOWN
ENSG00000141458.13	NPC1	chr18	23506184	23586506	protein_coding	-	-1.66937	1.70351e-71	3.08884e-68	DOWN
ENSG00000157224.16	CLDN12	chr7	90383721	90513402	protein_coding	+	-1.66245	3.31407e-80	1.08164e-76	DOWN
ENSG00000074410.14	CA12	chr15	63321378	63381846	protein_coding	-	-1.63848	1.06009e-63	1.57269e-60	DOWN
ENSG00000278952.1	AP003068.4	chr11	65118310	65119111	TEC	+	-1.61642	5.19427e-12	1.94416e-10	DOWN
ENSG00000115414.21	FN1	chr2	215360440	215436073	protein_coding	-	-1.57182	1.23614e-99	5.04316e-96	DOWN
ENSG00000259948.2	AC124068.1	chr15	89201091	89201768	processed_pseudogene	-	-1.56191	0.000573716	0.00384812	DOWN
ENSG00000144724.20	PTPRG	chr3	61561569	62297609	protein_coding	+	-1.55141	2.50611e-53	2.40572e-50	DOWN
ENSG00000114378.17	HYAL1	chr3	50299890	50312381	protein_coding	-	-1.55122	0.00112158	0.00684225	DOWN
ENSG00000204262.14	COL5A2	chr2	189031898	189225312	protein_coding	-	-1.52843	2.32505e-34	7.29664e-32	DOWN
ENSG00000248399.1	AL645924.1	chr4	2463797	2464124	lncRNA	+	-1.51827	0.00784973	0.0342238	DOWN
ENSG00000228002.2	DHX9P1	chr13	76984868	76987943	processed_pseudogene	+	-1.51283	0.00831884	0.0358856	DOWN
ENSG00000180785.10	OR51E1	chr11	4643420	4655488	protein_coding	+	-1.50396	3.96874e-09	8.87203e-08	DOWN
ENSG00000204389.10	HSPA1A	chr6	31815543	31817946	protein_coding	+	-1.47018	0.0077044	0.0337254	DOWN
ENSG00000271503.6	CCL5	chr17	35871491	35880793	protein_coding	-	-1.46576	1.46902e-37	5.99325e-35	DOWN
ENSG00000253438.4	PCAT1	chr8	126556323	127419050	lncRNA	+	-1.44369	1.18495e-42	6.90613e-40	DOWN
ENSG00000076344.16	RGS11	chr16	268301	275980	protein_coding	-	-1.44315	0.000204093	0.00156808	DOWN
ENSG00000151025.11	GPR158	chr10	25174802	25602229	protein_coding	+	-1.44098	1.93054e-76	5.25073e-73	DOWN
ENSG00000028137.19	TNFRSF1B	chr1	12166991	12209228	protein_coding	+	-1.43784	0.00613134	0.0281079	DOWN
ENSG00000082556.14	OPRK1	chr8	53225724	53251637	protein_coding	-	-1.43636	2.81988e-07	4.5027e-06	DOWN
ENSG00000236532.6	LINC01695	chr21	28116094	28228667	lncRNA	-	-1.42313	0.00453286	0.0220811	DOWN
ENSG00000172478.18	MAB21L4	chr2	240886048	240896889	protein_coding	-	-1.40637	0.00158884	0.00920748	DOWN
ENSG00000120885.22	CLU	chr8	27596917	27614700	protein_coding	-	-1.40066	1.16271e-24	1.70939e-22	DOWN
ENSG00000131730.16	CKMT2	chr5	81233320	81266398	protein_coding	+	-1.39861	0.0036683	0.0184876	DOWN
ENSG00000279611.1	AC012313.10	chr19	58350795	58351720	TEC	+	-1.39709	0.000292945	0.0021475	DOWN
ENSG00000284874.1	AC000093.1	chr22	19717220	19724772	protein_coding	+	-1.3859	2.75697e-06	3.51569e-05	DOWN
ENSG00000151365.2	THRSP	chr11	78063861	78068351	protein_coding	+	-1.37947	0.00960077	0.040165	DOWN
ENSG00000143590.14	EFNA3	chr1	155078837	155087538	protein_coding	+	-1.3637	6.11523e-24	8.3162e-22	DOWN
ENSG00000255173.1	AP003068.3	chr11	65117157	65117458	lncRNA	+	-1.35121	2.52222e-07	4.09553e-06	DOWN
ENSG00000127561.15	SYNGR3	chr16	1989660	1994275	protein_coding	+	-1.34473	0.000180002	0.00140212	DOWN
ENSG00000158270.12	COLEC12	chr18	316737	500722	protein_coding	-	-1.31705	3.3896e-43	2.0487e-40	DOWN
ENSG00000146411.6	SLC2A12	chr6	133987581	134052624	protein_coding	-	-1.31107	1.75892e-37	7.00092e-35	DOWN
ENSG00000086289.12	EPDR1	chr7	37683843	37951936	protein_coding	+	-1.30965	9.52917e-13	3.88766e-11	DOWN
ENSG00000171345.13	KRT19	chr17	41523617	41528308	protein_coding	-	-1.30741	2.56041e-12	9.99602e-11	DOWN
ENSG00000106771.13	TMEM245	chr9	109015135	109119947	protein_coding	-	-1.2996	9.9938e-73	2.32984e-69	DOWN
ENSG00000080709.16	KCNN2	chr5	114055926	114496500	protein_coding	+	-1.28876	4.86133e-35	1.65275e-32	DOWN
ENSG00000138100.14	TRIM54	chr2	27282429	27307439	protein_coding	+	-1.28661	0.00863881	0.0370504	DOWN
ENSG00000130962.18	PRRG1	chrX	37349309	37457292	protein_coding	+	-1.2846	6.15448e-35	2.04969e-32	DOWN
ENSG00000154511.12	DIPK1A	chr1	92832737	92961522	protein_coding	-	-1.27728	1.6951e-20	1.73977e-18	DOWN
ENSG00000162104.10	ADCY9	chr16	3953387	4116442	protein_coding	-	-1.27577	1.5758e-50	1.22455e-47	DOWN
ENSG00000136689.19	IL1RN	chr2	113107214	113134016	protein_coding	+	-1.26442	1.68388e-21	1.94888e-19	DOWN
ENSG00000196839.13	ADA	chr20	44619522	44652233	protein_coding	-	-1.26431	2.05584e-20	2.08381e-18	DOWN
ENSG00000010278.15	CD9	chr12	6199715	6238271	protein_coding	+	-1.25561	9.52997e-60	1.11085e-56	DOWN
ENSG00000181790.11	ADGRB1	chr8	142449430	142545009	protein_coding	+	-1.24408	0.00452747	0.0220679	DOWN
ENSG00000118777.12	ABCG2	chr4	88090150	88231628	protein_coding	-	-1.23364	0.00884298	0.0377475	DOWN
ENSG00000230154.1	AIDAP1	chr2	11308025	11308941	processed_pseudogene	+	-1.23158	3.21987e-06	4.03572e-05	DOWN
ENSG00000148700.15	ADD3	chr10	109996368	110135565	protein_coding	+	-1.23148	8.12038e-63	1.1043e-59	DOWN
ENSG00000132824.14	SERINC3	chr20	44496221	44522085	protein_coding	-	-1.22444	6.26992e-69	1.02319e-65	DOWN
ENSG00000156017.13	CARNMT1	chr9	74980790	75028423	protein_coding	-	-1.20384	3.02984e-37	1.17724e-34	DOWN
ENSG00000132356.11	PRKAA1	chr5	40759379	40798374	protein_coding	-	-1.2036	1.02453e-62	1.2861e-59	DOWN
ENSG00000196562.14	SULF2	chr20	47656348	47786616	protein_coding	-	-1.20178	0.00122657	0.00738291	DOWN
ENSG00000172757.13	CFL1	chr11	65823022	65862026	protein_coding	-	-1.20152	3.7811e-57	4.11359e-54	DOWN
ENSG00000237399.7	PITRM1-AS1	chr10	3141632	3167972	lncRNA	+	-1.19421	0.00244454	0.0132107	DOWN
ENSG00000135829.17	DHX9	chr1	182839347	182887982	protein_coding	+	-1.18294	3.63439e-72	7.4137e-69	DOWN
ENSG00000149177.13	PTPRJ	chr11	47980558	48170841	protein_coding	+	-1.18265	4.26227e-39	2.04576e-36	DOWN
ENSG00000135454.14	B4GALNT1	chr12	57623409	57633239	protein_coding	-	-1.17838	2.82916e-14	1.39906e-12	DOWN
ENSG00000113594.10	LIFR	chr5	38474668	38608354	protein_coding	-	-1.16608	2.76099e-31	6.82676e-29	DOWN
ENSG00000137693.14	YAP1	chr11	102110447	102233424	protein_coding	+	-1.16554	2.26365e-52	1.94424e-49	DOWN
ENSG00000181634.8	TNFSF15	chr9	114784652	114806039	protein_coding	-	-1.16011	2.62456e-27	4.55641e-25	DOWN
ENSG00000108306.13	FBXL20	chr17	39252663	39402523	protein_coding	-	-1.1419	3.26941e-22	4.04194e-20	DOWN
ENSG00000163879.11	DNALI1	chr1	37556919	37566857	protein_coding	+	-1.13701	0.00182485	0.0103438	DOWN
ENSG00000001461.17	NIPAL3	chr1	24415802	24472976	protein_coding	+	-1.13319	6.47429e-47	4.22616e-44	DOWN
ENSG00000017427.17	IGF1	chr12	102395874	102481744	protein_coding	-	-1.12752	2.5755e-08	5.05771e-07	DOWN
ENSG00000285437.1	POLR2J3	chr7	102562133	102572583	protein_coding	-	-1.12705	0.00461004	0.0224071	DOWN
ENSG00000150938.10	CRIM1	chr2	36355778	36551135	protein_coding	+	-1.12252	0.000279302	0.00206896	DOWN
ENSG00000109181.12	UGT2B10	chr4	68815994	68832023	protein_coding	+	-1.12214	2.21531e-10	6.40986e-09	DOWN
ENSG00000152137.8	HSPB8	chr12	119171555	119224855	protein_coding	+	-1.11926	6.50488e-10	1.73453e-08	DOWN
ENSG00000110881.12	ASIC1	chr12	50057548	50083611	protein_coding	+	-1.11888	2.20823e-16	1.46488e-14	DOWN
ENSG00000171004.18	HS6ST2	chrX	132626016	132961395	protein_coding	-	-1.11739	0.000177146	0.00138472	DOWN
ENSG00000071537.14	SEL1L	chr14	81471547	81533853	protein_coding	-	-1.11676	1.36455e-56	1.39176e-53	DOWN
ENSG00000197872.11	CYRIA	chr2	16549459	16666331	protein_coding	-	-1.11187	0.000138957	0.00112733	DOWN
ENSG00000178082.6	TWF1P1	chr17	29203426	29204474	processed_pseudogene	-	-1.10605	0.0017978	0.0102117	DOWN
ENSG00000260459.2	FTLP14	chr16	68822587	68823070	processed_pseudogene	+	-1.10358	0.00720533	0.0320392	DOWN
ENSG00000159307.19	SCUBE1	chr22	43197280	43343372	protein_coding	-	-1.10315	2.2323e-06	2.92367e-05	DOWN
ENSG00000184205.14	TSPYL2	chrX	53082367	53088540	protein_coding	+	-1.0989	1.84624e-39	9.41523e-37	DOWN
ENSG00000159346.13	ADIPOR1	chr1	202940826	202958572	protein_coding	-	-1.08988	3.80831e-25	5.70163e-23	DOWN
ENSG00000065154.12	OAT	chr10	124397303	124418976	protein_coding	-	-1.08709	1.96225e-08	3.89561e-07	DOWN
ENSG00000165476.14	REEP3	chr10	63521401	63625128	protein_coding	+	-1.08365	1.36098e-52	1.23388e-49	DOWN
ENSG00000144452.15	ABCA12	chr2	214931542	215138626	protein_coding	-	-1.07928	2.37051e-14	1.18301e-12	DOWN
ENSG00000177076.6	ACER2	chr9	19409009	19452505	protein_coding	+	-1.06617	2.14275e-16	1.42724e-14	DOWN
ENSG00000151715.8	TMEM45B	chr11	129815848	129860003	protein_coding	+	-1.06616	1.15324e-08	2.35836e-07	DOWN
ENSG00000136999.5	CCN3	chr8	119416446	119424434	protein_coding	+	-1.06404	0.000154435	0.00123538	DOWN
ENSG00000086619.14	ERO1B	chr1	236215101	236281958	protein_coding	-	-1.06116	2.59198e-10	7.40779e-09	DOWN
ENSG00000113070.8	HBEGF	chr5	140332843	140346603	protein_coding	-	-1.05109	7.73864e-10	2.01736e-08	DOWN
ENSG00000162604.12	TM2D1	chr1	61681046	61725423	protein_coding	-	-1.04868	3.48957e-24	5.0395e-22	DOWN
ENSG00000001617.12	SEMA3F	chr3	50155045	50189075	protein_coding	+	-1.04563	6.85108e-29	1.34702e-26	DOWN
ENSG00000121104.8	FAM117A	chr17	49710332	49789180	protein_coding	-	-1.04538	3.85186e-15	2.24495e-13	DOWN
ENSG00000118515.11	SGK1	chr6	134169246	134318112	protein_coding	-	-1.04218	0.00200904	0.0111934	DOWN
ENSG00000170044.8	ZPLD1	chr3	102099244	102479841	protein_coding	+	-1.04213	7.70231e-18	6.10165e-16	DOWN
ENSG00000103064.15	SLC7A6	chr16	68264516	68301823	protein_coding	+	-1.02674	9.68365e-30	2.10703e-27	DOWN
ENSG00000158201.10	ABHD3	chr18	21650901	21704780	protein_coding	-	-1.02619	1.6252e-14	8.47338e-13	DOWN
ENSG00000156453.14	PCDH1	chr5	141853090	141879246	protein_coding	-	-1.02082	1.10169e-23	1.46166e-21	DOWN
ENSG00000113763.12	UNC5A	chr5	176810519	176880898	protein_coding	+	-1.01688	0.000485804	0.00333523	DOWN
ENSG00000162496.9	DHRS3	chr1	12567910	12618210	protein_coding	-	-1.01192	9.87572e-13	4.019e-11	DOWN
ENSG00000166224.17	SGPL1	chr10	70815948	70881184	protein_coding	+	-1.00803	7.20084e-41	3.91702e-38	DOWN
ENSG00000138448.12	ITGAV	chr2	186590056	186680901	protein_coding	+	-1.00267	2.6067e-33	7.33426e-31	DOWN
ENSG00000163050.18	COQ8A	chr1	226940286	226987544	protein_coding	+	-1.00098	0.00617273	0.028264	DOWN
ENSG00000259516.2	ANP32AP1	chr15	35181799	35238197	transcribed_processed_pseudogene	+	-1.00036	0.00593794	0.0274042	DOWN
ENSG00000157214.14	STEAP2	chr7	90167590	90238137	protein_coding	+	-1.00012	3.0998e-39	1.5329e-36	DOWN
ENSG00000197324.9	LRP10	chr14	22871740	22881713	protein_coding	+	-0.997775	3.62626e-41	2.04058e-38	DOWN
ENSG00000243244.7	STON1	chr2	48529383	48598513	protein_coding	+	-0.983525	0.000375426	0.0026707	DOWN
ENSG00000286037.1	AC011479.4	chr19	38290117	38292423	lncRNA	-	-0.983496	0.000342173	0.00245988	DOWN
ENSG00000023445.16	BIRC3	chr11	102317450	102339403	protein_coding	+	-0.982514	1.40651e-15	8.66143e-14	DOWN
ENSG00000187678.10	SPRY4	chr5	142310427	142326455	protein_coding	-	-0.981959	0.00236476	0.0128421	DOWN
ENSG00000089050.16	RBBP9	chr20	18486540	18497225	protein_coding	-	-0.980753	5.71015e-24	7.89694e-22	DOWN
ENSG00000153982.11	GDPD1	chr17	59220467	59275970	protein_coding	+	-0.977756	6.14287e-21	6.55199e-19	DOWN
ENSG00000065534.19	MYLK	chr3	123610049	123884332	protein_coding	-	-0.972133	2.36428e-06	3.06699e-05	DOWN
ENSG00000166451.14	CENPN	chr16	81006552	81033114	protein_coding	+	-0.971239	1.27018e-35	4.50611e-33	DOWN
ENSG00000072042.13	RDH11	chr14	67676800	67695793	protein_coding	-	-0.970022	1.21239e-50	9.89254e-48	DOWN
ENSG00000054793.14	ATP9A	chr20	51596514	51768390	protein_coding	-	-0.967926	5.72955e-29	1.15433e-26	DOWN
ENSG00000204131.9	NHSL2	chrX	71910818	72161750	protein_coding	+	-0.967741	0.00235277	0.0127983	DOWN
ENSG00000007047.15	MARK4	chr19	45079288	45305284	protein_coding	+	-0.96763	1.15392e-15	7.13288e-14	DOWN
ENSG00000089159.17	PXN	chr12	120210439	120265771	protein_coding	-	-0.96515	9.66016e-31	2.25206e-28	DOWN
ENSG00000187017.17	ESPN	chr1	6424776	6461367	protein_coding	+	-0.962633	8.42062e-06	9.62616e-05	DOWN
ENSG00000181704.12	YIPF6	chrX	68498562	68537282	protein_coding	+	-0.960799	6.68548e-36	2.42445e-33	DOWN
ENSG00000147676.14	MAL2	chr8	119165034	119245673	protein_coding	+	-0.959027	1.16752e-43	7.32798e-41	DOWN
ENSG00000116473.14	RAP1A	chr1	111542218	111716691	protein_coding	+	-0.958642	4.11735e-23	5.33262e-21	DOWN
ENSG00000151239.14	TWF1	chr12	43793723	43806328	protein_coding	-	-0.957235	6.68651e-32	1.70496e-29	DOWN
ENSG00000136695.15	IL36RN	chr2	113058638	113065382	protein_coding	+	-0.955809	2.1985e-07	3.59853e-06	DOWN
ENSG00000261556.10	SMG1P7	chr16	70219574	70246612	transcribed_unprocessed_pseudogene	-	-0.9546	0.000267259	0.00198879	DOWN
ENSG00000144481.17	TRPM8	chr2	233917373	234019522	protein_coding	+	-0.953666	9.35093e-26	1.45063e-23	DOWN
ENSG00000112183.15	RBM24	chr6	17281361	17293871	protein_coding	+	-0.946297	2.6029e-21	2.94477e-19	DOWN
ENSG00000144476.6	ACKR3	chr2	236567787	236582354	protein_coding	+	-0.943824	1.08543e-28	2.10871e-26	DOWN
ENSG00000047648.23	ARHGAP6	chrX	11117651	11665920	protein_coding	-	-0.943777	2.25199e-38	1.02084e-35	DOWN
ENSG00000074590.14	NUAK1	chr12	106063345	106138954	protein_coding	-	-0.939408	4.41112e-05	0.000417305	DOWN
ENSG00000260807.7	CEROX1	chr16	975761	981596	lncRNA	-	-0.939129	6.37012e-10	1.70138e-08	DOWN
ENSG00000116489.13	CAPZA1	chr1	112619805	112671616	protein_coding	+	-0.936655	2.76065e-34	8.5002e-32	DOWN
ENSG00000115561.16	CHMP3	chr2	86503430	86563479	protein_coding	-	-0.936239	8.62365e-17	6.19953e-15	DOWN
ENSG00000142188.17	TMEM50B	chr21	33432485	33479974	protein_coding	-	-0.931896	6.0523e-29	1.20448e-26	DOWN
ENSG00000225465.10	RFPL1S	chr22	29436534	29478868	lncRNA	-	-0.931598	0.00758354	0.0333934	DOWN
ENSG00000139988.10	RDH12	chr14	67701886	67734451	protein_coding	+	-0.92693	0.00149477	0.00872431	DOWN
ENSG00000135406.14	PRPH	chr12	49293252	49298686	protein_coding	+	-0.926081	3.43961e-10	9.66111e-09	DOWN
ENSG00000175348.11	TMEM9B	chr11	8947202	8965011	protein_coding	-	-0.924922	4.70416e-19	4.19493e-17	DOWN
ENSG00000197892.13	KIF13B	chr8	29067278	29263124	protein_coding	-	-0.924632	1.77606e-17	1.37363e-15	DOWN
ENSG00000048828.17	FAM120A	chr9	93451685	93566112	protein_coding	+	-0.923492	1.06619e-33	3.22206e-31	DOWN
ENSG00000130513.6	GDF15	chr19	18374731	18389176	protein_coding	+	-0.92225	1.27947e-39	6.7354e-37	DOWN
ENSG00000186063.13	AIDA	chr1	222668013	222713210	protein_coding	-	-0.921471	1.70145e-34	5.44431e-32	DOWN
ENSG00000272941.1	AC083862.1	chr7	135168403	135169547	lncRNA	+	-0.919973	5.82579e-07	8.67437e-06	DOWN
ENSG00000260912.1	AL158206.1	chr9	19453209	19455173	lncRNA	+	-0.914876	3.38634e-07	5.31363e-06	DOWN
ENSG00000230956.2	CAPZA1P1	chrX	88096393	88097225	processed_pseudogene	-	-0.913308	0.0124722	0.0495036	DOWN
ENSG00000253767.3	PCDHGA8	chr5	141390157	141512975	protein_coding	+	-0.912899	0.000162174	0.0012841	DOWN
ENSG00000256069.7	A2MP1	chr12	9228533	9275817	transcribed_unprocessed_pseudogene	-	-0.910252	0.0113791	0.0460691	DOWN
ENSG00000275223.1	AL121906.2	chr20	33655701	33656423	lncRNA	-	-0.907251	0.000399147	0.00281612	DOWN
ENSG00000117139.18	KDM5B	chr1	202724495	202808487	protein_coding	-	-0.905103	4.93352e-33	1.34184e-30	DOWN
ENSG00000006062.18	MAP3K14	chr17	45263119	45317029	protein_coding	-	-0.904876	1.01575e-14	5.56628e-13	DOWN
ENSG00000059728.11	MXD1	chr2	69897688	69942945	protein_coding	+	-0.903361	2.38458e-18	2.00588e-16	DOWN
ENSG00000140526.18	ABHD2	chr15	89087459	89202355	protein_coding	+	-0.902571	8.98896e-50	6.66776e-47	DOWN
ENSG00000155111.15	CDK19	chr6	110609978	110815958	protein_coding	-	-0.900876	4.52874e-39	2.11156e-36	DOWN
ENSG00000068078.20	FGFR3	chr4	1793293	1808872	protein_coding	+	-0.897424	3.43699e-07	5.38792e-06	DOWN
ENSG00000183087.15	GAS6	chr13	113820549	113864076	protein_coding	-	-0.894774	1.66813e-12	6.63956e-11	DOWN
ENSG00000023287.13	RB1CC1	chr8	52622458	52745843	protein_coding	-	-0.893929	1.12851e-28	2.16661e-26	DOWN
ENSG00000276317.1	AL357033.3	chr20	62651272	62652186	lncRNA	-	-0.890774	0.00403963	0.0200008	DOWN
ENSG00000074660.16	SCARF1	chr17	1633858	1645744	protein_coding	-	-0.890755	0.000153284	0.00122981	DOWN
ENSG00000167767.14	KRT80	chr12	52168996	52192014	protein_coding	-	-0.890565	0.00553422	0.0259595	DOWN
ENSG00000281103.2	TRG-AS1	chr7	38341577	38378804	lncRNA	+	-0.890276	0.009965	0.0414421	DOWN
ENSG00000272831.1	AC027644.3	chr7	66739829	66740385	lncRNA	-	-0.889958	3.53667e-10	9.88268e-09	DOWN
ENSG00000198753.12	PLXNB3	chrX	153764196	153779346	protein_coding	+	-0.888738	4.60496e-27	7.82796e-25	DOWN
ENSG00000153814.13	JAZF1	chr7	27830573	28180795	protein_coding	-	-0.887963	0.000119124	0.000979834	DOWN
ENSG00000101843.19	PSMD10	chrX	108084207	108091549	protein_coding	-	-0.887183	2.3847e-15	1.43601e-13	DOWN
ENSG00000119203.14	CPSF3	chr2	9423651	9473101	protein_coding	+	-0.886698	5.03227e-27	8.37976e-25	DOWN
ENSG00000117472.10	TSPAN1	chr1	46175073	46185962	protein_coding	+	-0.884424	1.04368e-11	3.71064e-10	DOWN
ENSG00000196620.10	UGT2B15	chr4	68646597	68670652	protein_coding	-	-0.883746	1.28723e-30	2.95863e-28	DOWN
ENSG00000179148.10	ALOXE3	chr17	8095900	8119047	protein_coding	-	-0.883518	2.20624e-06	2.89186e-05	DOWN
ENSG00000166828.3	SCNN1G	chr16	23182745	23216883	protein_coding	+	-0.883182	1.42413e-05	0.000153199	DOWN
ENSG00000143412.10	ANXA9	chr1	150982249	150995634	protein_coding	+	-0.878495	9.00087e-14	4.20874e-12	DOWN
ENSG00000143870.13	PDIA6	chr2	10783391	10837977	protein_coding	-	-0.878363	7.98943e-32	2.00584e-29	DOWN
ENSG00000103319.12	EEF2K	chr16	22206278	22288738	protein_coding	+	-0.876217	1.60329e-28	3.04234e-26	DOWN
ENSG00000197442.10	MAP3K5	chr6	136557046	136792477	protein_coding	-	-0.875655	9.38416e-14	4.37543e-12	DOWN
ENSG00000116667.15	C1orf21	chr1	184387029	184629019	protein_coding	+	-0.875381	7.81066e-27	1.27462e-24	DOWN
ENSG00000163162.9	RNF149	chr2	101271219	101308701	protein_coding	-	-0.874205	2.67499e-24	3.89761e-22	DOWN
ENSG00000128595.17	CALU	chr7	128739292	128773400	protein_coding	+	-0.873467	5.29944e-19	4.70008e-17	DOWN
ENSG00000242110.8	AMACR	chr5	33986165	34008104	protein_coding	-	-0.872613	4.3845e-09	9.6311e-08	DOWN
ENSG00000170296.10	GABARAP	chr17	7240008	7242449	protein_coding	-	-0.870359	2.27791e-09	5.45062e-08	DOWN
ENSG00000010704.19	HFE	chr6	26087281	26098343	protein_coding	+	-0.870348	0.000104361	0.000873368	DOWN
ENSG00000255114.1	AP003392.3	chr11	119044188	119045493	lncRNA	+	-0.870061	0.00619344	0.0283349	DOWN
ENSG00000141655.17	TNFRSF11A	chr18	62325287	62391288	protein_coding	+	-0.870045	1.86262e-13	8.3277e-12	DOWN
ENSG00000104763.20	ASAH1	chr8	18055992	18084998	protein_coding	-	-0.869392	5.33089e-29	1.08744e-26	DOWN
ENSG00000127946.17	HIP1	chr7	75533298	75738962	protein_coding	-	-0.867027	1.03855e-23	1.38919e-21	DOWN
ENSG00000111684.11	LPCAT3	chr12	6976185	7018477	protein_coding	-	-0.867024	4.13308e-33	1.14318e-30	DOWN
ENSG00000254901.8	BORCS8	chr19	19176903	19192591	protein_coding	-	-0.864705	1.12643e-07	1.96391e-06	DOWN
ENSG00000251429.1	AIDAP2	chr4	158270378	158278676	transcribed_processed_pseudogene	+	-0.861766	0.00164667	0.00947534	DOWN
ENSG00000197081.16	IGF2R	chr6	159969082	160113507	protein_coding	+	-0.860389	5.8939e-32	1.52671e-29	DOWN
ENSG00000167701.14	GPT	chr8	144502973	144507174	protein_coding	+	-0.85956	0.00015543	0.00124033	DOWN
ENSG00000136048.14	DRAM1	chr12	101877580	102012130	protein_coding	+	-0.858988	3.11836e-09	7.1978e-08	DOWN
ENSG00000165272.16	AQP3	chr9	33441156	33447596	protein_coding	-	-0.857894	6.51499e-14	3.10872e-12	DOWN
ENSG00000065457.11	ADAT1	chr16	75596868	75623300	protein_coding	-	-0.857363	4.58294e-20	4.50536e-18	DOWN
ENSG00000008513.16	ST3GAL1	chr8	133454848	133571940	protein_coding	-	-0.854253	7.22066e-35	2.35668e-32	DOWN
ENSG00000245571.7	FAM111A-DT	chr11	59130133	59143015	lncRNA	-	-0.853802	1.59903e-14	8.39052e-13	DOWN
ENSG00000165389.7	SPTSSA	chr14	34432788	34462240	protein_coding	-	-0.853787	1.24453e-16	8.75411e-15	DOWN
ENSG00000166446.15	CDYL2	chr16	80597907	80804598	protein_coding	-	-0.853043	8.41355e-28	1.57817e-25	DOWN
ENSG00000171928.14	TVP23B	chr17	18781111	18806714	protein_coding	+	-0.852167	1.31114e-17	1.01888e-15	DOWN
ENSG00000112186.12	CAP2	chr6	17393505	17557790	protein_coding	+	-0.851238	7.50359e-21	7.95137e-19	DOWN
ENSG00000160179.19	ABCG1	chr21	42199689	42297244	protein_coding	+	-0.850666	9.50283e-14	4.41814e-12	DOWN
ENSG00000166025.18	AMOTL1	chr11	94706431	94876748	protein_coding	+	-0.84999	3.7612e-06	4.66406e-05	DOWN
ENSG00000204257.15	HLA-DMA	chr6	32948613	32969094	protein_coding	-	-0.846994	8.23685e-12	2.9937e-10	DOWN
ENSG00000124762.14	CDKN1A	chr6	36676460	36687337	protein_coding	+	-0.842054	3.40533e-35	1.18237e-32	DOWN
ENSG00000161921.17	CXCL16	chr17	4733533	4739928	protein_coding	-	-0.842042	7.36916e-14	3.48572e-12	DOWN
ENSG00000151690.15	MFSD6	chr2	190408355	190509205	protein_coding	+	-0.839858	1.74642e-14	9.04758e-13	DOWN
ENSG00000174021.11	GNG5	chr1	84498325	84506581	protein_coding	-	-0.838822	7.81347e-22	9.44503e-20	DOWN
ENSG00000108771.13	DHX58	chr17	42101404	42112714	protein_coding	-	-0.838396	3.43766e-11	1.12876e-09	DOWN
ENSG00000008323.15	PLEKHG6	chr12	6310436	6328506	protein_coding	+	-0.837464	0.0107301	0.0440402	DOWN
ENSG00000111319.13	SCNN1A	chr12	6346843	6377730	protein_coding	-	-0.836511	1.24696e-33	3.69983e-31	DOWN
ENSG00000204520.14	MICA	chr6	31399784	31415315	protein_coding	+	-0.834033	3.38243e-12	1.30917e-10	DOWN
ENSG00000167332.9	OR51E2	chr11	4680171	4697854	protein_coding	-	-0.831941	6.31202e-05	0.000569093	DOWN
ENSG00000068912.14	ERLEC1	chr2	53787044	53818819	protein_coding	+	-0.831473	1.36047e-20	1.41411e-18	DOWN
ENSG00000124406.16	ATP8A1	chr4	42408373	42657105	protein_coding	-	-0.83141	2.12734e-07	3.49256e-06	DOWN
ENSG00000141198.16	TOM1L1	chr17	54899387	54961956	protein_coding	+	-0.828865	5.96549e-21	6.40465e-19	DOWN
ENSG00000213047.13	DENND1B	chr1	197504748	197775696	protein_coding	-	-0.828491	5.05843e-17	3.73522e-15	DOWN
ENSG00000075223.14	SEMA3C	chr7	80742538	80922359	protein_coding	-	-0.826622	3.03051e-29	6.42271e-27	DOWN
ENSG00000139160.13	ETFBKMT	chr12	31647160	31673114	protein_coding	+	-0.826347	5.82444e-05	0.000533984	DOWN
ENSG00000255418.6	LINC02718	chr11	23154683	23203161	lncRNA	+	-0.825797	3.10555e-09	7.17839e-08	DOWN
ENSG00000168140.5	VASN	chr16	4371848	4383538	protein_coding	+	-0.825784	1.96182e-20	2.00094e-18	DOWN
ENSG00000170835.17	CEL	chr9	133061981	133071861	protein_coding	+	-0.824162	2.33469e-06	3.03585e-05	DOWN
ENSG00000101474.12	APMAP	chr20	24962925	24992751	protein_coding	-	-0.822751	5.26604e-23	6.71379e-21	DOWN
ENSG00000054611.14	TBC1D22A	chr22	46762617	47175699	protein_coding	+	-0.82225	3.00927e-15	1.77928e-13	DOWN
ENSG00000276045.3	ORAI1	chr12	121626550	121642677	protein_coding	+	-0.821752	8.33821e-14	3.91009e-12	DOWN
ENSG00000243069.8	ARHGEF26-AS1	chr3	154024401	154121347	lncRNA	-	-0.8207	3.67376e-05	0.000353908	DOWN
ENSG00000269858.6	EGLN2	chr19	40798996	40808434	protein_coding	+	-0.818122	0.000978824	0.00606893	DOWN
ENSG00000139946.10	PELI2	chr14	56117814	56301524	protein_coding	+	-0.816476	2.57952e-08	5.05952e-07	DOWN
ENSG00000261609.8	GAN	chr16	81314944	81390809	protein_coding	+	-0.813626	5.49496e-14	2.66119e-12	DOWN
ENSG00000128973.13	CLN6	chr15	68206992	68257211	protein_coding	-	-0.813094	7.72553e-13	3.19982e-11	DOWN
ENSG00000253570.1	RNF5P1	chr8	38600661	38601200	processed_pseudogene	-	-0.812582	0.000976392	0.00605846	DOWN
ENSG00000184292.7	TACSTD2	chr1	58575433	58577252	protein_coding	-	-0.812474	0.000237817	0.00179507	DOWN
ENSG00000213759.10	UGT2B11	chr4	69199951	69214748	protein_coding	-	-0.811704	6.92409e-16	4.36271e-14	DOWN
ENSG00000067113.17	PLPP1	chr5	55424854	55534969	protein_coding	-	-0.810544	1.03788e-32	2.77659e-30	DOWN
ENSG00000197888.2	UGT2B17	chr4	68537184	68568527	protein_coding	-	-0.810278	4.73402e-17	3.51157e-15	DOWN
ENSG00000153162.9	BMP6	chr6	7726099	7881728	protein_coding	+	-0.809899	0.000121934	0.00100092	DOWN
ENSG00000108582.12	CPD	chr17	30378927	30469989	protein_coding	+	-0.809555	1.17493e-27	2.13041e-25	DOWN
ENSG00000142949.17	PTPRF	chr1	43525187	43623666	protein_coding	+	-0.80868	3.66543e-38	1.61665e-35	DOWN
ENSG00000131844.16	MCCC2	chr5	71587288	71658706	protein_coding	+	-0.807073	3.3092e-31	7.9416e-29	DOWN
ENSG00000121064.13	SCPEP1	chr17	56978129	57006768	protein_coding	+	-0.806203	1.82443e-23	2.40104e-21	DOWN
ENSG00000162458.13	FBLIM1	chr1	15756607	15786594	protein_coding	+	-0.806105	7.27017e-05	0.000641308	DOWN
ENSG00000204217.15	BMPR2	chr2	202376327	202567751	protein_coding	+	-0.805689	1.78804e-33	5.11913e-31	DOWN
ENSG00000101844.18	ATG4A	chrX	108091668	108154671	protein_coding	+	-0.804931	3.60644e-12	1.39134e-10	DOWN
ENSG00000105792.19	CFAP69	chr7	90245174	90311063	protein_coding	+	-0.80486	9.55439e-18	7.49607e-16	DOWN
ENSG00000107018.8	RLN1	chr9	5334930	5339876	protein_coding	-	-0.803976	2.18341e-05	0.000222555	DOWN
ENSG00000108179.14	PPIF	chr10	79347469	79355334	protein_coding	+	-0.799299	4.09312e-29	8.56355e-27	DOWN
ENSG00000101333.18	PLCB4	chr20	9068763	9481242	protein_coding	+	-0.799235	1.40125e-21	1.65703e-19	DOWN
ENSG00000219201.4	AC138392.1	chr1	77810861	77811781	processed_pseudogene	-	-0.797897	6.00701e-09	1.28985e-07	DOWN
ENSG00000198862.14	LTN1	chr21	28928144	28992956	protein_coding	-	-0.797657	7.42873e-16	4.66267e-14	DOWN
ENSG00000143217.9	NECTIN4	chr1	161070998	161089558	protein_coding	-	-0.797329	1.97435e-14	1.01001e-12	DOWN
ENSG00000169245.6	CXCL10	chr4	76021118	76023497	protein_coding	-	-0.796607	0.00179691	0.0102102	DOWN
ENSG00000143816.8	WNT9A	chr1	227918656	227947932	protein_coding	-	-0.795075	0.00496452	0.0238353	DOWN
ENSG00000120738.8	EGR1	chr5	138465479	138469303	protein_coding	+	-0.794835	0.00600724	0.0276614	DOWN
ENSG00000288558.2	DUS4L-BCAP29	chr7	107563971	107623317	protein_coding	+	-0.793734	0.00141272	0.00831379	DOWN
ENSG00000213639.10	PPP1CB	chr2	28751640	28802940	protein_coding	+	-0.793455	1.54297e-21	1.79856e-19	DOWN
ENSG00000156162.16	DPY19L4	chr8	94719703	94793836	protein_coding	+	-0.791203	9.87582e-12	3.53429e-10	DOWN
ENSG00000198569.10	SLC34A3	chr9	137230757	137236555	protein_coding	+	-0.789643	6.68896e-09	1.42317e-07	DOWN
ENSG00000168216.13	LMBRD1	chr6	69672757	69867236	protein_coding	-	-0.789382	1.02691e-19	9.8001e-18	DOWN
ENSG00000146433.9	TMEM181	chr6	158536436	158635428	protein_coding	+	-0.787631	1.85167e-21	2.1131e-19	DOWN
ENSG00000129480.13	DTD2	chr14	31446036	31457506	protein_coding	-	-0.784178	2.16382e-11	7.28071e-10	DOWN
ENSG00000136051.15	WASHC4	chr12	105107324	105169130	protein_coding	+	-0.783946	2.59331e-22	3.23055e-20	DOWN
ENSG00000168237.18	GLYCTK	chr3	52287089	52295257	protein_coding	+	-0.783379	0.0019225	0.0107849	DOWN
ENSG00000116191.17	RALGPS2	chr1	178725147	178921841	protein_coding	+	-0.782661	5.49557e-14	2.66119e-12	DOWN
ENSG00000257122.5	RRN3P3	chr16	22418672	22437715	transcribed_unprocessed_pseudogene	-	-0.781165	0.0036114	0.0182856	DOWN
ENSG00000205060.11	SLC35B4	chr7	134289332	134316930	protein_coding	-	-0.781047	8.56382e-21	9.01632e-19	DOWN
ENSG00000164070.12	HSPA4L	chr4	127781821	127840733	protein_coding	+	-0.781026	6.05824e-15	3.43279e-13	DOWN
ENSG00000163694.15	RBM47	chr4	40423267	40630875	protein_coding	-	-0.780729	1.67878e-27	3.01056e-25	DOWN
ENSG00000107854.6	TNKS2	chr10	91798426	91865475	protein_coding	+	-0.780116	3.31822e-26	5.30882e-24	DOWN
ENSG00000133740.11	E2F5	chr8	85177154	85217158	protein_coding	+	-0.779163	9.6914e-11	2.95063e-09	DOWN
ENSG00000134901.13	POGLUT2	chr13	102784281	102798976	protein_coding	-	-0.779109	5.28571e-08	9.90933e-07	DOWN
ENSG00000162241.12	SLC25A45	chr11	65375192	65383701	protein_coding	-	-0.77907	1.02406e-16	7.26593e-15	DOWN
ENSG00000103316.12	CRYM	chr16	21238874	21303083	protein_coding	-	-0.777567	5.36287e-05	0.000496126	DOWN
ENSG00000280347.1	AC000123.3	chr7	127359785	127364759	TEC	-	-0.777184	0.00909215	0.0385389	DOWN
ENSG00000163328.14	GPR155	chr2	174431571	174487094	protein_coding	-	-0.776038	4.54999e-08	8.654e-07	DOWN
ENSG00000250746.1	AC105250.1	chr4	164188311	164190367	processed_pseudogene	+	-0.775401	0.00380209	0.0190589	DOWN
ENSG00000153214.11	TMEM87B	chr2	112055269	112119318	protein_coding	+	-0.774858	4.78821e-24	6.73611e-22	DOWN
ENSG00000105649.10	RAB3A	chr19	18196784	18204042	protein_coding	-	-0.774601	1.62995e-13	7.36818e-12	DOWN
ENSG00000118596.12	SLC16A7	chr12	59596029	59789855	protein_coding	+	-0.773906	1.27756e-11	4.48354e-10	DOWN
ENSG00000163376.11	KBTBD8	chr3	66998307	67011210	protein_coding	+	-0.77268	2.48155e-05	0.00024875	DOWN
ENSG00000198729.5	PPP1R14C	chr6	150143044	150250392	protein_coding	+	-0.772644	0.00590725	0.0272949	DOWN
ENSG00000176386.9	CDC26	chr9	113255835	113275572	protein_coding	-	-0.771981	1.89576e-11	6.45865e-10	DOWN
ENSG00000152128.13	TMEM163	chr2	134455759	134719000	protein_coding	-	-0.771871	0.0114804	0.0463964	DOWN
ENSG00000198363.18	ASPH	chr8	61500556	61714640	protein_coding	-	-0.771792	6.04078e-31	1.42869e-28	DOWN
ENSG00000274070.2	CASTOR2	chr7	74964705	75031528	protein_coding	+	-0.771352	1.13433e-14	6.14985e-13	DOWN
ENSG00000150687.12	PRSS23	chr11	86791059	86952910	protein_coding	+	-0.770709	2.05277e-07	3.39311e-06	DOWN
ENSG00000164938.14	TP53INP1	chr8	94925972	94949378	protein_coding	-	-0.76921	8.38738e-22	1.00642e-19	DOWN
ENSG00000153561.13	RMND5A	chr2	86720291	86778041	protein_coding	+	-0.76902	3.48944e-25	5.27261e-23	DOWN
ENSG00000162409.11	PRKAA2	chr1	56645314	56715335	protein_coding	+	-0.767413	1.80468e-05	0.000187943	DOWN
ENSG00000154229.12	PRKCA	chr17	66302613	66810743	protein_coding	+	-0.766299	6.12165e-09	1.31274e-07	DOWN
ENSG00000186458.5	DEFB132	chr20	257724	261096	protein_coding	+	-0.765498	1.73023e-06	2.3106e-05	DOWN
ENSG00000104833.12	TUBB4A	chr19	6494319	6502848	protein_coding	-	-0.765124	2.76535e-08	5.38518e-07	DOWN
ENSG00000159167.12	STC1	chr8	23841929	23854806	protein_coding	-	-0.764714	0.000286536	0.002112	DOWN
ENSG00000267493.4	CIRBP-AS1	chr19	1267471	1270260	lncRNA	-	-0.76392	7.60826e-05	0.000667164	DOWN
ENSG00000143819.13	EPHX1	chr1	225810124	225845563	protein_coding	+	-0.763795	1.7318e-33	5.04666e-31	DOWN
ENSG00000211455.8	STK38L	chr12	27243968	27325959	protein_coding	+	-0.762576	4.93055e-15	2.84317e-13	DOWN
ENSG00000184992.13	BRI3BP	chr12	124993645	125031231	protein_coding	+	-0.759973	8.99173e-28	1.66746e-25	DOWN
ENSG00000196549.13	MME	chr3	155024124	155183704	protein_coding	+	-0.756508	3.00349e-30	6.71423e-28	DOWN
ENSG00000179958.10	DCTPP1	chr16	30423615	30430030	protein_coding	-	-0.756441	2.01496e-14	1.02405e-12	DOWN
ENSG00000163904.13	SENP2	chr3	185582496	185633551	protein_coding	+	-0.755222	3.36368e-18	2.78639e-16	DOWN
ENSG00000135018.14	UBQLN1	chr9	83659968	83707958	protein_coding	-	-0.752655	4.28932e-23	5.51161e-21	DOWN
ENSG00000197406.7	DIO3	chr14	101561351	101563452	protein_coding	+	-0.749385	0.000284246	0.00209987	DOWN
ENSG00000124767.7	GLO1	chr6	38675925	38703145	protein_coding	-	-0.747687	1.93701e-23	2.5288e-21	DOWN
ENSG00000084764.12	MAPRE3	chr2	26970637	27027219	protein_coding	+	-0.746263	3.74123e-14	1.84451e-12	DOWN
ENSG00000278540.5	ACACA	chr17	37084992	37406836	protein_coding	-	-0.74423	2.17822e-29	4.67715e-27	DOWN
ENSG00000112697.17	TMEM30A	chr6	75252924	75284948	protein_coding	-	-0.743064	2.20198e-18	1.86187e-16	DOWN
ENSG00000106799.13	TGFBR1	chr9	99104038	99154192	protein_coding	+	-0.743062	2.33924e-13	1.02343e-11	DOWN
ENSG00000185615.16	PDIA2	chr16	283164	287215	protein_coding	+	-0.740389	0.00980859	0.0408958	DOWN
ENSG00000249641.2	HOXC13-AS	chr12	53935328	53939643	lncRNA	-	-0.739643	0.000477369	0.00328839	DOWN
ENSG00000106263.18	EIF3B	chr7	2354086	2380745	protein_coding	+	-0.739019	2.61653e-21	2.94477e-19	DOWN
ENSG00000197930.13	ERO1A	chr14	52639915	52695900	protein_coding	-	-0.738661	2.19255e-18	1.86187e-16	DOWN
ENSG00000173530.6	TNFRSF10D	chr8	23135588	23164027	protein_coding	-	-0.738643	2.69539e-15	1.61714e-13	DOWN
ENSG00000143322.21	ABL2	chr1	179099330	179229684	protein_coding	-	-0.7382	4.37293e-17	3.27348e-15	DOWN
ENSG00000104419.17	NDRG1	chr8	133237175	133302022	protein_coding	-	-0.737921	1.03676e-27	1.901e-25	DOWN
ENSG00000197417.9	SHPK	chr17	3608240	3636250	protein_coding	-	-0.737309	0.00235571	0.01281	DOWN
ENSG00000100596.7	SPTLC2	chr14	77505997	77616637	protein_coding	-	-0.736994	1.31281e-20	1.37332e-18	DOWN
ENSG00000279233.1	AC122688.3	chr12	125138245	125141711	TEC	+	-0.73637	0.00217699	0.0119698	DOWN
ENSG00000156515.24	HK1	chr10	69269984	69401884	protein_coding	+	-0.735949	2.1423e-17	1.64907e-15	DOWN
ENSG00000145050.19	MANF	chr3	51385291	51389397	protein_coding	+	-0.732417	2.39423e-14	1.1912e-12	DOWN
ENSG00000135114.13	OASL	chr12	121017763	121039242	protein_coding	-	-0.731463	1.92443e-27	3.41357e-25	DOWN
ENSG00000099715.14	PCDH11Y	chrY	5000226	5742224	protein_coding	+	-0.731257	0.00624892	0.0285172	DOWN
ENSG00000139154.16	AEBP2	chr12	19404045	19720801	protein_coding	+	-0.731036	2.02061e-14	1.02405e-12	DOWN
ENSG00000100528.12	CNIH1	chr14	54423561	54441391	protein_coding	-	-0.731006	6.58857e-16	4.18516e-14	DOWN
ENSG00000144959.11	NCEH1	chr3	172630249	172711218	protein_coding	-	-0.730832	4.64731e-11	1.4988e-09	DOWN
ENSG00000145569.6	OTULINL	chr5	14581792	14616180	protein_coding	+	-0.730802	3.28657e-15	1.93623e-13	DOWN
ENSG00000110092.4	CCND1	chr11	69641156	69654474	protein_coding	+	-0.730133	3.48027e-30	7.67494e-28	DOWN
ENSG00000169884.14	WNT10B	chr12	48965340	48971735	protein_coding	-	-0.727242	4.24774e-09	9.40556e-08	DOWN
ENSG00000104689.10	TNFRSF10A	chr8	23190452	23225102	protein_coding	-	-0.726464	4.74288e-20	4.63467e-18	DOWN
ENSG00000033867.16	SLC4A7	chr3	27372721	27484420	protein_coding	-	-0.726364	3.29415e-21	3.65695e-19	DOWN
ENSG00000101000.6	PROCR	chr20	35172072	35216240	protein_coding	+	-0.721491	5.16086e-05	0.000479886	DOWN
ENSG00000115762.16	PLEKHB2	chr2	131104847	131353709	protein_coding	+	-0.721139	1.32664e-14	7.0961e-13	DOWN
ENSG00000142166.13	IFNAR1	chr21	33324429	33359864	protein_coding	+	-0.720223	1.88893e-16	1.27906e-14	DOWN
ENSG00000215895.4	HSPA5P1	chr1	38708931	38710890	processed_pseudogene	+	-0.7201	0.000265936	0.00198005	DOWN
ENSG00000141526.18	SLC16A3	chr17	82217934	82261129	protein_coding	+	-0.719296	0.00015995	0.00126833	DOWN
ENSG00000033178.13	UBA6	chr4	67612652	67701155	protein_coding	-	-0.718305	1.49881e-21	1.75964e-19	DOWN
ENSG00000198948.12	MFAP3L	chr4	169986597	170033031	protein_coding	-	-0.718128	1.87235e-11	6.39222e-10	DOWN
ENSG00000130164.14	LDLR	chr19	11089462	11133820	protein_coding	+	-0.715434	3.16345e-20	3.18669e-18	DOWN
ENSG00000167600.14	CYP2S1	chr19	41193210	41207539	protein_coding	+	-0.71359	0.00461783	0.0224348	DOWN
ENSG00000196950.14	SLC39A10	chr2	195575977	195737702	protein_coding	+	-0.713122	1.48823e-22	1.86819e-20	DOWN
ENSG00000065600.13	PACC1	chr1	212363928	212414901	protein_coding	-	-0.712905	6.44793e-09	1.37547e-07	DOWN
ENSG00000168300.14	PCMTD1	chr8	51817575	51899186	protein_coding	-	-0.712015	2.76096e-14	1.36948e-12	DOWN
ENSG00000147852.17	VLDLR	chr9	2621182	2660056	protein_coding	+	-0.711872	5.58585e-13	2.34937e-11	DOWN
ENSG00000166046.11	TCP11L2	chr12	106301929	106347003	protein_coding	+	-0.711645	0.001391	0.00819483	DOWN
ENSG00000165731.20	RET	chr10	43077064	43130351	protein_coding	+	-0.710779	0.00200064	0.0111504	DOWN
ENSG00000162976.13	SLC66A3	chr2	11155198	11178870	protein_coding	+	-0.707129	5.0041e-08	9.44069e-07	DOWN
ENSG00000166206.15	GABRB3	chr15	26543546	26939539	protein_coding	-	-0.706675	6.44258e-15	3.61294e-13	DOWN
ENSG00000110446.12	SLC15A3	chr11	60937060	60952653	protein_coding	-	-0.706431	1.07736e-05	0.000119418	DOWN
ENSG00000142627.13	EPHA2	chr1	16124337	16156069	protein_coding	-	-0.70619	4.31757e-09	9.53428e-08	DOWN
ENSG00000136231.14	IGF2BP3	chr7	23310209	23470491	protein_coding	-	-0.705986	6.99488e-09	1.48054e-07	DOWN
ENSG00000133703.13	KRAS	chr12	25205246	25250936	protein_coding	-	-0.704868	9.8471e-20	9.45264e-18	DOWN
ENSG00000129625.13	REEP5	chr5	112876385	112922289	protein_coding	-	-0.704122	3.12551e-26	5.05002e-24	DOWN
ENSG00000164849.10	GPR146	chr7	1044546	1059261	protein_coding	+	-0.702805	0.00764674	0.033577	DOWN
ENSG00000108854.16	SMURF2	chr17	64542282	64662307	protein_coding	-	-0.702481	1.24131e-12	5.00172e-11	DOWN
ENSG00000158711.14	ELK4	chr1	205597556	205632011	protein_coding	-	-0.701727	9.43107e-22	1.1234e-19	DOWN
ENSG00000151012.13	SLC7A11	chr4	138164097	138242349	protein_coding	-	-0.701579	1.81188e-21	2.08226e-19	DOWN
ENSG00000118804.9	STBD1	chr4	76306733	76311130	protein_coding	+	-0.701306	0.00174203	0.00992953	DOWN
ENSG00000258162.4	AC069228.1	chr12	81378042	81556637	lncRNA	+	-0.700901	0.000156591	0.00124775	DOWN
ENSG00000177119.17	ANO6	chr12	45215987	45482280	protein_coding	+	-0.700391	9.84068e-14	4.56222e-12	DOWN
ENSG00000086598.11	TMED2	chr12	123584533	123598582	protein_coding	+	-0.699402	9.42258e-26	1.45063e-23	DOWN
ENSG00000165997.5	ARL5B	chr10	18659431	18681639	protein_coding	+	-0.6978	2.02864e-16	1.35678e-14	DOWN
ENSG00000138593.9	SECISBP2L	chr15	48988476	49046447	protein_coding	-	-0.697301	2.40589e-19	2.19803e-17	DOWN
ENSG00000159348.13	CYB5R1	chr1	202961873	202967275	protein_coding	-	-0.695295	6.45365e-13	2.69353e-11	DOWN
ENSG00000146066.3	HIGD2A	chr5	176388751	176389761	protein_coding	+	-0.695252	8.65356e-15	4.78703e-13	DOWN
ENSG00000107331.17	ABCA2	chr9	137007234	137028922	protein_coding	-	-0.695152	2.48809e-27	4.36592e-25	DOWN
ENSG00000069956.13	MAPK6	chr15	51952106	52067375	protein_coding	+	-0.694565	7.61897e-24	1.02755e-21	DOWN
ENSG00000153551.14	CMTM7	chr3	32391698	32483067	protein_coding	+	-0.694455	6.97621e-05	0.000618721	DOWN
ENSG00000140563.15	MCTP2	chr15	94231538	94483952	protein_coding	+	-0.694003	3.55053e-21	3.88866e-19	DOWN
ENSG00000049245.13	VAMP3	chr1	7771296	7781432	protein_coding	+	-0.693077	2.09882e-12	8.21357e-11	DOWN
ENSG00000161013.17	MGAT4B	chr5	179797597	179806952	protein_coding	-	-0.692724	3.6276e-19	3.25268e-17	DOWN
ENSG00000115977.21	AAK1	chr2	69457997	69674349	protein_coding	-	-0.690212	8.92991e-15	4.92322e-13	DOWN
ENSG00000188611.16	ASAH2	chr10	50182778	50279720	protein_coding	-	-0.689498	0.000175048	0.00137348	DOWN
ENSG00000185825.17	BCAP31	chrX	153700492	153724565	protein_coding	-	-0.689169	2.28822e-13	1.0038e-11	DOWN
ENSG00000278626.1	AC023310.4	chr15	20642799	20643448	lncRNA	-	-0.689075	0.000674615	0.00442485	DOWN
ENSG00000123908.12	2002-08-01	chr8	140520156	140635633	protein_coding	-	-0.688915	2.37777e-19	2.19803e-17	DOWN
ENSG00000105290.13	APLP1	chr19	35867899	35879792	protein_coding	+	-0.68886	1.31309e-14	7.04881e-13	DOWN
ENSG00000197879.17	MYO1C	chr17	1464186	1492686	protein_coding	-	-0.686932	4.41157e-25	6.54477e-23	DOWN
ENSG00000167904.15	TMEM68	chr8	55696424	55773407	protein_coding	-	-0.686114	6.92224e-12	2.55575e-10	DOWN
ENSG00000172375.14	C2CD2L	chr11	119102198	119118544	protein_coding	+	-0.684107	3.69286e-09	8.31225e-08	DOWN
ENSG00000115884.11	SDC1	chr2	20200797	20225433	protein_coding	-	-0.684034	3.38276e-18	2.78805e-16	DOWN
ENSG00000070540.13	WIPI1	chr17	68420948	68457513	protein_coding	-	-0.683883	4.66352e-07	7.06839e-06	DOWN
ENSG00000160588.10	MPZL3	chr11	118226690	118252365	protein_coding	-	-0.68376	1.04929e-07	1.85318e-06	DOWN
ENSG00000198796.7	ALPK2	chr18	58481247	58629091	protein_coding	-	-0.682006	0.010298	0.0425129	DOWN
ENSG00000124145.6	SDC4	chr20	45325288	45348424	protein_coding	-	-0.681997	1.51742e-12	6.06932e-11	DOWN
ENSG00000130702.15	LAMA5	chr20	62307955	62367312	protein_coding	-	-0.681858	1.63894e-18	1.40031e-16	DOWN
ENSG00000185924.7	RTN4RL1	chr17	1934677	2025334	protein_coding	-	-0.681121	2.32131e-09	5.54634e-08	DOWN
ENSG00000147155.11	EBP	chrX	48521799	48528716	protein_coding	+	-0.681077	1.22447e-06	1.69197e-05	DOWN
ENSG00000035862.12	TIMP2	chr17	78852977	78925387	protein_coding	-	-0.680746	1.12573e-08	2.30788e-07	DOWN
ENSG00000137501.17	SYTL2	chr11	85694224	85811159	protein_coding	-	-0.678841	0.000590667	0.00394883	DOWN
ENSG00000157873.18	TNFRSF14	chr1	2555639	2565382	protein_coding	+	-0.6786	0.00160293	0.00926281	DOWN
ENSG00000145781.9	COMMD10	chr5	116085016	116412762	protein_coding	+	-0.678582	7.86313e-07	1.13456e-05	DOWN
ENSG00000265808.4	SEC22B	chr1	120150898	120176520	protein_coding	-	-0.678515	1.10147e-18	9.56111e-17	DOWN
ENSG00000173706.14	HEG1	chr3	124965710	125055997	protein_coding	-	-0.677485	6.60004e-06	7.73751e-05	DOWN
ENSG00000135374.11	ELF5	chr11	34478791	34525193	protein_coding	-	-0.676749	0.00257863	0.0138332	DOWN
ENSG00000127663.15	KDM4B	chr19	4969113	5153598	protein_coding	+	-0.676535	3.37123e-20	3.37516e-18	DOWN
ENSG00000186642.16	PDE2A	chr11	72576141	72674591	protein_coding	-	-0.674738	0.00818298	0.0354306	DOWN
ENSG00000278341.1	AC138028.6	chr16	88708956	88710437	lncRNA	-	-0.674579	0.00197651	0.0110385	DOWN
ENSG00000173418.12	NAA20	chr20	20017310	20033655	protein_coding	+	-0.674535	8.03299e-18	6.33287e-16	DOWN
ENSG00000146856.14	AGBL3	chr7	134986508	135147963	protein_coding	+	-0.674476	0.000868523	0.00549357	DOWN
ENSG00000108932.12	SLC16A6	chr17	68267026	68291267	protein_coding	-	-0.673065	5.33579e-09	1.16255e-07	DOWN
ENSG00000167191.12	GPRC5B	chr16	19856691	19886167	protein_coding	-	-0.672303	1.53452e-09	3.7657e-08	DOWN
ENSG00000111962.8	UST	chr6	148747030	149076990	protein_coding	+	-0.67197	0.00131208	0.00782022	DOWN
ENSG00000081087.15	OSTM1	chr6	108041409	108165854	protein_coding	-	-0.670429	4.27387e-13	1.81628e-11	DOWN
ENSG00000256043.5	CTSO	chr4	155921580	155953912	protein_coding	-	-0.67009	1.41387e-09	3.49857e-08	DOWN
ENSG00000118276.11	B4GALT6	chr18	31622247	31685836	protein_coding	-	-0.669868	1.07376e-06	1.49639e-05	DOWN
ENSG00000174437.17	ATP2A2	chr12	110280756	110351093	protein_coding	+	-0.668812	4.9023e-27	8.24749e-25	DOWN
ENSG00000168827.15	GFM1	chr3	158644527	158695581	protein_coding	+	-0.668608	7.57034e-22	9.21943e-20	DOWN
ENSG00000178038.17	ALS2CL	chr3	46668995	46693704	protein_coding	-	-0.668047	7.23146e-05	0.000638238	DOWN
ENSG00000198018.7	ENTPD7	chr10	99659509	99711241	protein_coding	+	-0.667385	1.64986e-07	2.77568e-06	DOWN
ENSG00000228057.1	SEC63P1	chr1	97545701	97546958	processed_pseudogene	+	-0.667321	0.00109441	0.00670658	DOWN
ENSG00000179387.10	ELMOD2	chr4	140524168	140553770	protein_coding	+	-0.667203	1.47476e-16	1.01977e-14	DOWN
ENSG00000110911.17	SLC11A2	chr12	50979401	51028566	protein_coding	-	-0.666261	4.93343e-21	5.3317e-19	DOWN
ENSG00000114383.10	TUSC2	chr3	50320027	50328251	protein_coding	-	-0.6646	4.92771e-14	2.40046e-12	DOWN
ENSG00000133059.17	DSTYK	chr1	205142505	205211702	protein_coding	-	-0.663339	1.20016e-11	4.23013e-10	DOWN
ENSG00000134744.14	TUT4	chr1	52408282	52553487	protein_coding	-	-0.663305	3.69873e-15	2.17121e-13	DOWN
ENSG00000177694.16	NAALADL2	chr3	174438573	175810548	protein_coding	+	-0.663186	3.84874e-16	2.51231e-14	DOWN
ENSG00000140497.16	SCAMP2	chr15	74843730	74873365	protein_coding	-	-0.662197	1.44155e-11	5.02664e-10	DOWN
ENSG00000116991.11	SIPA1L2	chr1	232397965	232630571	protein_coding	-	-0.659714	6.11657e-11	1.92153e-09	DOWN
ENSG00000198855.7	FICD	chr12	108515277	108525837	protein_coding	+	-0.659644	2.62341e-07	4.24296e-06	DOWN
ENSG00000198951.12	NAGA	chr22	42058334	42070842	protein_coding	-	-0.659609	4.09321e-16	2.66124e-14	DOWN
ENSG00000105520.10	PLPPR2	chr19	11355386	11365698	protein_coding	+	-0.659402	1.31559e-09	3.29141e-08	DOWN
ENSG00000100036.13	SLC35E4	chr22	30635781	30669016	protein_coding	+	-0.659284	1.0784e-05	0.000119418	DOWN
ENSG00000134240.12	HMGCS2	chr1	119748002	119768905	protein_coding	-	-0.658962	3.31161e-09	7.60088e-08	DOWN
ENSG00000259803.7	SLC22A31	chr16	89195761	89201651	protein_coding	-	-0.658853	4.3774e-10	1.20036e-08	DOWN
ENSG00000026103.22	FAS	chr10	88990531	89017059	protein_coding	+	-0.657919	2.84252e-07	4.52999e-06	DOWN
ENSG00000080819.9	CPOX	chr3	98579446	98593648	protein_coding	-	-0.657685	3.22266e-09	7.41756e-08	DOWN
ENSG00000101680.15	LAMA1	chr18	6941742	7117797	protein_coding	-	-0.657092	1.66136e-06	2.23142e-05	DOWN
ENSG00000131389.17	SLC6A6	chr3	14402576	14489349	protein_coding	+	-0.656663	1.58546e-10	4.64509e-09	DOWN
ENSG00000173727.12	AP000769.1	chr11	65455258	65466720	transcribed_unprocessed_pseudogene	+	-0.656049	0.000340225	0.00244985	DOWN
ENSG00000096968.14	JAK2	chr9	4984390	5129948	protein_coding	+	-0.655672	3.81888e-12	1.45269e-10	DOWN
ENSG00000106460.19	TMEM106B	chr7	12211270	12243367	protein_coding	+	-0.655604	1.33347e-13	6.1126e-12	DOWN
ENSG00000167751.13	KLK2	chr19	50861568	50880567	protein_coding	+	-0.654927	5.95574e-24	8.16737e-22	DOWN
ENSG00000163249.13	CCNYL1	chr2	207711540	207761839	protein_coding	+	-0.654844	1.31779e-09	3.29141e-08	DOWN
ENSG00000095209.12	TMEM38B	chr9	105694541	105776629	protein_coding	+	-0.653281	4.74624e-10	1.2909e-08	DOWN
ENSG00000182022.18	CHST15	chr10	124007668	124093598	protein_coding	-	-0.653138	5.83079e-05	0.000534052	DOWN
ENSG00000172382.10	PRSS27	chr16	2712419	2720551	protein_coding	-	-0.653087	9.57937e-05	0.000809978	DOWN
ENSG00000082512.15	TRAF5	chr1	211326615	211374946	protein_coding	+	-0.65219	0.00427986	0.0210434	DOWN
ENSG00000198791.12	CNOT7	chr8	17224966	17246878	protein_coding	-	-0.650486	4.11807e-13	1.75464e-11	DOWN
ENSG00000189221.10	MAOA	chrX	43654907	43746824	protein_coding	+	-0.650197	1.67256e-20	1.7275e-18	DOWN
ENSG00000127022.16	CANX	chr5	179678628	179731641	protein_coding	+	-0.648618	4.50464e-26	7.13701e-24	DOWN
ENSG00000128692.8	EIF2S2P4	chr2	170751805	170752788	processed_pseudogene	+	-0.648424	9.12432e-06	0.000103403	DOWN
ENSG00000101350.8	KIF3B	chr20	32277651	32335011	protein_coding	+	-0.648196	4.8267e-18	3.91875e-16	DOWN
ENSG00000143324.14	XPR1	chr1	180632022	180890279	protein_coding	+	-0.64819	2.1022e-14	1.0621e-12	DOWN
ENSG00000177889.10	UBE2N	chr12	93405673	93441947	protein_coding	-	-0.647755	5.66625e-11	1.79201e-09	DOWN
ENSG00000196233.14	LCOR	chr10	96832254	96995956	protein_coding	+	-0.64762	4.23132e-14	2.06739e-12	DOWN
ENSG00000088756.13	ARHGAP28	chr18	6729716	6915716	protein_coding	+	-0.647297	7.29576e-10	1.908e-08	DOWN
ENSG00000135899.19	SP110	chr2	230165186	230225729	protein_coding	-	-0.646919	3.38784e-10	9.5321e-09	DOWN
ENSG00000215158.9	AC138409.2	chr5	34164698	34244796	transcribed_unprocessed_pseudogene	-	-0.645819	8.09529e-05	0.00070195	DOWN
ENSG00000255193.1	LINC02726	chr11	23730588	23796970	lncRNA	+	-0.64471	0.000809489	0.00517864	DOWN
ENSG00000128989.11	ARPP19	chr15	52547045	52569883	protein_coding	-	-0.643922	2.3855e-19	2.19803e-17	DOWN
ENSG00000172469.16	MANEA	chr6	95577535	95609452	protein_coding	+	-0.642539	1.51771e-14	8.0154e-13	DOWN
ENSG00000157191.20	NECAP2	chr1	16440721	16460078	protein_coding	+	-0.642518	1.20633e-08	2.45462e-07	DOWN
ENSG00000002587.10	HS3ST1	chr4	11393150	11429564	protein_coding	-	-0.642393	1.82907e-05	0.00019024	DOWN
ENSG00000135862.6	LAMC1	chr1	183023420	183145592	protein_coding	+	-0.642305	1.5909e-19	1.49207e-17	DOWN
ENSG00000197860.10	SGTB	chr5	65665928	65723035	protein_coding	-	-0.641268	9.20316e-08	1.63959e-06	DOWN
ENSG00000204580.13	DDR1	chr6	30876421	30900156	protein_coding	+	-0.641228	4.07442e-20	4.02972e-18	DOWN
ENSG00000101187.16	SLCO4A1	chr20	62642503	62685785	protein_coding	+	-0.6406	1.96199e-14	1.00685e-12	DOWN
ENSG00000154114.12	TBCEL	chr11	121024072	121090775	protein_coding	+	-0.640408	4.5776e-08	8.69637e-07	DOWN
ENSG00000173542.9	MOB1B	chr4	70902326	71022449	protein_coding	+	-0.640064	3.61576e-13	1.55278e-11	DOWN
ENSG00000164828.18	SUN1	chr7	816615	896435	protein_coding	+	-0.639931	2.50105e-19	2.26748e-17	DOWN
ENSG00000183401.12	CCDC159	chr19	11344684	11354944	protein_coding	+	-0.639569	1.1029e-06	1.53195e-05	DOWN
ENSG00000137709.10	POU2F3	chr11	120236640	120319945	protein_coding	+	-0.638305	0.0089978	0.0382084	DOWN
ENSG00000105613.10	MAST1	chr19	12833951	12874952	protein_coding	+	-0.635388	6.76015e-05	0.000604487	DOWN
ENSG00000101460.13	MAP1LC3A	chr20	34546854	34560345	protein_coding	+	-0.635236	0.00667208	0.0300544	DOWN
ENSG00000109133.13	TMEM33	chr4	41935129	41960803	protein_coding	+	-0.633885	3.68024e-21	4.00386e-19	DOWN
ENSG00000103942.13	HOMER2	chr15	82836946	82986153	protein_coding	-	-0.632315	1.82154e-14	9.40689e-13	DOWN
ENSG00000160326.14	SLC2A6	chr9	133471094	133479127	protein_coding	-	-0.631915	8.09494e-08	1.46616e-06	DOWN
ENSG00000114626.18	ABTB1	chr3	127672935	127680926	protein_coding	+	-0.631613	0.0001326	0.00107817	DOWN
ENSG00000044574.9	HSPA5	chr9	125234853	125241382	protein_coding	-	-0.631393	4.10016e-24	5.81831e-22	DOWN
ENSG00000138376.11	BARD1	chr2	214725646	214809683	protein_coding	-	-0.631004	1.82473e-16	1.24737e-14	DOWN
ENSG00000198087.7	CD2AP	chr6	47477789	47627263	protein_coding	+	-0.630513	1.27924e-14	6.88972e-13	DOWN
ENSG00000197635.11	DPP4	chr2	161992245	162074394	protein_coding	-	-0.629644	1.25323e-11	4.40766e-10	DOWN
ENSG00000152291.14	TGOLN2	chr2	85318020	85328296	protein_coding	-	-0.629634	1.50444e-18	1.29216e-16	DOWN
ENSG00000123575.9	FAM199X	chrX	104166453	104195902	protein_coding	+	-0.629049	1.77611e-15	1.07748e-13	DOWN
ENSG00000099875.16	MKNK2	chr19	2037465	2051244	protein_coding	-	-0.628011	7.2897e-14	3.45816e-12	DOWN
ENSG00000258590.5	NBEAP1	chr15	20657638	20688408	transcribed_unprocessed_pseudogene	-	-0.626954	3.03864e-13	1.31184e-11	DOWN
ENSG00000183283.16	DAZAP2	chr12	51238724	51271362	protein_coding	+	-0.626678	1.29533e-16	9.07229e-15	DOWN
ENSG00000168056.17	LTBP3	chr11	65538559	65558930	protein_coding	-	-0.626674	4.03514e-20	4.01521e-18	DOWN
ENSG00000211452.11	DIO1	chr1	53891239	53911086	protein_coding	+	-0.626665	0.000176281	0.00138039	DOWN
ENSG00000174951.12	FUT1	chr19	48748011	48755390	protein_coding	-	-0.626651	6.80258e-07	9.97406e-06	DOWN
ENSG00000152229.18	PSTPIP2	chr18	45983536	46072272	protein_coding	-	-0.626584	0.0111747	0.0454505	DOWN
ENSG00000105518.14	TMEM205	chr19	11342776	11346518	protein_coding	-	-0.626517	1.45483e-06	1.98507e-05	DOWN
ENSG00000138760.10	SCARB2	chr4	76158737	76234536	protein_coding	-	-0.626386	1.07296e-18	9.41378e-17	DOWN
ENSG00000100030.15	MAPK1	chr22	21759657	21867680	protein_coding	-	-0.626353	1.92694e-16	1.29941e-14	DOWN
ENSG00000108788.12	MLX	chr17	42567072	42573239	protein_coding	+	-0.626307	2.25943e-16	1.49278e-14	DOWN
ENSG00000134709.12	HOOK1	chr1	59814786	59876322	protein_coding	+	-0.626204	7.75617e-15	4.3052e-13	DOWN
ENSG00000130150.12	MOSPD2	chrX	14873421	14922327	protein_coding	+	-0.625906	1.41164e-08	2.84051e-07	DOWN
ENSG00000262884.1	AC015921.1	chr17	2962248	2965895	lncRNA	-	-0.625445	0.00042549	0.00297752	DOWN
ENSG00000185442.13	FAM174B	chr15	92617448	92809884	protein_coding	-	-0.625394	1.34089e-13	6.12942e-12	DOWN
ENSG00000143418.20	CERS2	chr1	150960583	150975003	protein_coding	-	-0.625215	3.5901e-17	2.72497e-15	DOWN
ENSG00000162819.12	BROX	chr1	222712553	222735196	protein_coding	+	-0.624734	6.59101e-16	4.18516e-14	DOWN
ENSG00000055211.14	GINM1	chr6	149566294	149591748	protein_coding	+	-0.624666	1.32421e-11	4.63729e-10	DOWN
ENSG00000114315.4	HES1	chr3	194136148	194138732	protein_coding	+	-0.624508	1.40919e-05	0.000151692	DOWN
ENSG00000101464.11	PIGU	chr20	34560542	34698790	protein_coding	-	-0.623784	4.22263e-09	9.37539e-08	DOWN
ENSG00000155016.18	CYP2U1	chr4	107931549	107953461	protein_coding	+	-0.622551	5.90573e-11	1.86053e-09	DOWN
ENSG00000040199.18	PHLPP2	chr16	71637835	71724701	protein_coding	-	-0.62229	4.15665e-08	7.95221e-07	DOWN
ENSG00000141232.5	TOB1	chr17	50862223	50867978	protein_coding	-	-0.622104	2.78326e-13	1.20477e-11	DOWN
ENSG00000121858.11	TNFSF10	chr3	172505508	172523475	protein_coding	-	-0.621489	4.10886e-09	9.14769e-08	DOWN
ENSG00000108256.9	NUFIP2	chr17	29255839	29294148	protein_coding	-	-0.621293	1.71229e-16	1.17902e-14	DOWN
ENSG00000073150.14	PANX2	chr22	50170731	50180295	protein_coding	+	-0.620931	3.74911e-09	8.42723e-08	DOWN
ENSG00000180448.11	ARHGAP45	chr19	1065923	1086628	protein_coding	+	-0.620419	5.14347e-08	9.68124e-07	DOWN
ENSG00000169826.8	CSGALNACT2	chr10	43138445	43185302	protein_coding	+	-0.620263	1.18911e-08	2.42848e-07	DOWN
ENSG00000116985.12	BMP8B	chr1	39757182	39788865	protein_coding	-	-0.620076	0.00159928	0.0092483	DOWN
ENSG00000160803.8	UBQLN4	chr1	156035299	156053798	protein_coding	-	-0.619602	3.70779e-11	1.21257e-09	DOWN
ENSG00000159322.17	ADPGK	chr15	72751369	72785846	protein_coding	-	-0.619584	2.14934e-14	1.08256e-12	DOWN
ENSG00000102531.16	FNDC3A	chr13	48975912	49209779	protein_coding	+	-0.619012	1.30161e-16	9.07735e-15	DOWN
ENSG00000067167.8	TRAM1	chr8	70573218	70608416	protein_coding	-	-0.618884	1.3264e-16	9.21088e-15	DOWN
ENSG00000146859.6	TMEM140	chr7	135148072	135166215	protein_coding	+	-0.618876	4.69306e-09	1.028e-07	DOWN
ENSG00000113504.21	SLC12A7	chr5	1050384	1112063	protein_coding	-	-0.617873	1.1237e-17	8.77398e-16	DOWN
ENSG00000123643.13	SLC36A1	chr5	151437046	151492379	protein_coding	+	-0.617541	7.93847e-08	1.44102e-06	DOWN
ENSG00000261578.1	AP003119.3	chr11	76800364	76804555	lncRNA	+	-0.617491	0.00919382	0.038835	DOWN
ENSG00000165548.11	TMEM63C	chr14	77116568	77259495	protein_coding	+	-0.617086	6.26681e-11	1.9628e-09	DOWN
ENSG00000197822.12	OCLN	chr5	69492292	69558104	protein_coding	+	-0.615928	7.38251e-13	3.06553e-11	DOWN
ENSG00000174151.15	CYB561D1	chr1	109494052	109502932	protein_coding	+	-0.615735	1.96625e-07	3.26753e-06	DOWN
ENSG00000129925.11	PGAP6	chr16	370788	387113	protein_coding	-	-0.615718	1.05851e-14	5.75792e-13	DOWN
ENSG00000138613.14	APH1B	chr15	63276018	63309126	protein_coding	+	-0.615717	3.3778e-09	7.73262e-08	DOWN
ENSG00000141934.10	PLPP2	chr19	281040	291403	protein_coding	-	-0.615605	4.31577e-11	1.3974e-09	DOWN
ENSG00000137216.19	TMEM63B	chr6	44126914	44155519	protein_coding	+	-0.615228	1.84782e-16	1.25644e-14	DOWN
ENSG00000130714.18	POMT1	chr9	131502789	131523806	protein_coding	+	-0.614885	2.25173e-13	9.93136e-12	DOWN
ENSG00000025796.14	SEC63	chr6	107867756	107958208	protein_coding	-	-0.61431	4.03369e-14	1.9827e-12	DOWN
ENSG00000260916.8	CCPG1	chr15	55340032	55408510	protein_coding	-	-0.613655	0.000107378	0.000895147	DOWN
ENSG00000223802.8	CERS1	chr19	18868545	18896727	protein_coding	-	-0.613642	0.000166275	0.00131211	DOWN
ENSG00000136003.16	ISCU	chr12	108562582	108569368	protein_coding	+	-0.612892	1.38446e-13	6.3109e-12	DOWN
ENSG00000204568.12	MRPS18B	chr6	30617840	30626395	protein_coding	+	-0.61207	5.33415e-13	2.2493e-11	DOWN
ENSG00000138768.15	USO1	chr4	75724577	75814286	protein_coding	+	-0.611179	1.09096e-18	9.52052e-17	DOWN
ENSG00000187650.4	VMAC	chr19	5904872	5910853	protein_coding	+	-0.611133	0.000539125	0.00363703	DOWN
ENSG00000204839.9	MROH6	chr8	143566192	143572772	protein_coding	-	-0.609515	5.9731e-07	8.85332e-06	DOWN
ENSG00000237330.3	RNF223	chr1	1070967	1074306	protein_coding	-	-0.60866	0.0054858	0.0257991	DOWN
ENSG00000100897.18	DCAF11	chr14	24114195	24125242	protein_coding	+	-0.607997	6.13694e-17	4.5112e-15	DOWN
ENSG00000146416.19	AIG1	chr6	143060496	143341058	protein_coding	+	-0.607896	1.60393e-13	7.2707e-12	DOWN
ENSG00000177125.5	ZBTB34	chr9	126860665	126885878	protein_coding	+	-0.607451	4.99692e-06	5.99594e-05	DOWN
ENSG00000078808.19	SDF4	chr1	1216909	1232067	protein_coding	-	-0.60699	7.53264e-18	5.99635e-16	DOWN
ENSG00000109180.15	OCIAD1	chr4	48805212	48861817	protein_coding	+	-0.606672	3.15274e-18	2.62498e-16	DOWN
ENSG00000043093.15	DCUN1D1	chr3	182938074	182985953	protein_coding	-	-0.606259	1.17292e-10	3.50566e-09	DOWN
ENSG00000203709.12	MIR29B2CHG	chr1	207801518	207879115	lncRNA	-	-0.606064	0.000703326	0.0045837	DOWN
ENSG00000140284.11	SLC27A2	chr15	50182196	50236385	protein_coding	+	-0.604061	5.51494e-11	1.75094e-09	DOWN
ENSG00000170903.11	MSANTD4	chr11	105995623	106022403	protein_coding	-	-0.603683	8.0885e-08	1.46616e-06	DOWN
ENSG00000155858.6	LSM11	chr5	157743712	157760709	protein_coding	+	-0.603364	0.000667542	0.00438728	DOWN
ENSG00000088280.19	ASAP3	chr1	23428563	23484568	protein_coding	-	-0.602832	3.51639e-07	5.49129e-06	DOWN
ENSG00000125746.18	EML2	chr19	45606994	45645602	protein_coding	-	-0.60267	1.95029e-06	2.58334e-05	DOWN
ENSG00000148358.20	GPR107	chr9	130053426	130140169	protein_coding	+	-0.602586	3.14673e-18	2.62498e-16	DOWN
ENSG00000080493.18	SLC4A4	chr4	71062667	71572087	protein_coding	+	-0.601699	8.10969e-16	5.05122e-14	DOWN
ENSG00000259706.1	HSP90B2P	chr15	99257632	99260015	processed_pseudogene	+	-0.601515	0.0082136	0.035512	DOWN
ENSG00000147996.16	CBWD5	chr9	65668805	65734041	protein_coding	+	-0.601111	4.30546e-06	5.26261e-05	DOWN
ENSG00000185621.11	LMLN	chr3	197960200	198043720	protein_coding	+	-0.600892	1.0403e-10	3.15553e-09	DOWN
ENSG00000230551.4	AC021078.1	chr5	149494314	149504670	lncRNA	-	-0.60085	1.71356e-07	2.871e-06	DOWN
ENSG00000115520.8	COQ10B	chr2	197453423	197475308	protein_coding	+	-0.598664	2.7588e-10	7.84337e-09	DOWN
ENSG00000104892.17	KLC3	chr19	45333434	45351520	protein_coding	+	-0.597005	0.00276705	0.0146327	DOWN
ENSG00000106689.11	LHX2	chr9	124001670	124033301	protein_coding	+	-0.596705	0.00924586	0.0390182	DOWN
ENSG00000101972.19	STAG2	chrX	123960212	124422664	protein_coding	+	-0.596355	3.4796e-18	2.83918e-16	DOWN
ENSG00000131037.15	EPS8L1	chr19	55072020	55087923	protein_coding	+	-0.595461	0.00277456	0.0146673	DOWN
ENSG00000114904.13	NEK4	chr3	52708444	52770946	protein_coding	-	-0.594015	2.73856e-11	9.10195e-10	DOWN
ENSG00000108588.14	CCDC47	chr17	63745255	63776351	protein_coding	-	-0.594014	8.07356e-16	5.04799e-14	DOWN
ENSG00000154639.19	CXADR	chr21	17513043	17593579	protein_coding	+	-0.593092	1.03795e-11	3.69833e-10	DOWN
ENSG00000111981.5	ULBP1	chr6	149963943	149973715	protein_coding	+	-0.592854	1.1796e-07	2.04786e-06	DOWN
ENSG00000114978.18	MOB1A	chr2	74152528	74178898	protein_coding	-	-0.592803	1.68e-13	7.57348e-12	DOWN
ENSG00000147364.17	FBXO25	chr8	406428	477967	protein_coding	+	-0.591956	1.252e-10	3.73517e-09	DOWN
ENSG00000099810.21	MTAP	chr9	21802636	21937651	protein_coding	+	-0.591913	4.78039e-10	1.29802e-08	DOWN
ENSG00000171729.14	TMEM51	chr1	15152532	15220478	protein_coding	+	-0.591463	0.00234988	0.0127911	DOWN
ENSG00000176490.5	DIRAS1	chr19	2714567	2721372	protein_coding	-	-0.591302	2.65189e-07	4.28053e-06	DOWN
ENSG00000173928.4	SWSAP1	chr19	11374666	11376951	protein_coding	+	-0.591104	0.00158589	0.00919693	DOWN
ENSG00000075426.12	FOSL2	chr2	28392448	28417317	protein_coding	+	-0.590449	2.41092e-10	6.92671e-09	DOWN
ENSG00000146828.18	SLC12A9	chr7	100826820	100867010	protein_coding	+	-0.590222	3.47523e-10	9.74438e-09	DOWN
ENSG00000100554.12	ATP6V1D	chr14	67294371	67360265	protein_coding	-	-0.588784	1.14147e-10	3.41793e-09	DOWN
ENSG00000051382.9	PIK3CB	chr3	138652698	138834928	protein_coding	-	-0.588464	1.51703e-15	9.30691e-14	DOWN
ENSG00000158528.12	PPP1R9A	chr7	94907202	95296415	protein_coding	+	-0.587749	7.07944e-06	8.24621e-05	DOWN
ENSG00000177034.17	MTX3	chr5	79976716	79991262	protein_coding	-	-0.58723	1.93903e-09	4.69482e-08	DOWN
ENSG00000133135.14	RNF128	chrX	106693794	106797016	protein_coding	+	-0.587105	0.000297605	0.00217493	DOWN
ENSG00000181444.13	ZNF467	chr7	149764182	149773588	protein_coding	-	-0.586306	5.63909e-07	8.42713e-06	DOWN
ENSG00000179846.10	NKPD1	chr19	45149750	45160815	protein_coding	-	-0.586197	0.00539639	0.0254962	DOWN
ENSG00000084623.12	EIF3I	chr1	32221077	32245397	protein_coding	+	-0.586187	4.2764e-12	1.61643e-10	DOWN
ENSG00000141582.15	CBX4	chr17	79833156	79839440	protein_coding	-	-0.58594	8.41905e-10	2.17735e-08	DOWN
ENSG00000182379.10	NXPH4	chr12	57216794	57226449	protein_coding	+	-0.585427	3.44003e-09	7.84048e-08	DOWN
ENSG00000130956.14	HABP4	chr9	96450169	96491336	protein_coding	+	-0.585231	3.42146e-06	4.26871e-05	DOWN
ENSG00000186951.16	PPARA	chr22	46150521	46243756	protein_coding	+	-0.584081	5.79661e-07	8.6388e-06	DOWN
ENSG00000117475.14	BLZF1	chr1	169367970	169396540	protein_coding	+	-0.583895	5.6441e-11	1.78847e-09	DOWN
ENSG00000137959.17	IFI44L	chr1	78619902	78646145	protein_coding	+	-0.583796	4.04531e-17	3.04219e-15	DOWN
ENSG00000204388.7	HSPA1B	chr6	31827738	31830254	protein_coding	+	-0.583649	9.53729e-12	3.42817e-10	DOWN
ENSG00000138814.17	PPP3CA	chr4	101023409	101348278	protein_coding	-	-0.583647	3.43309e-18	2.8153e-16	DOWN
ENSG00000131650.14	KREMEN2	chr16	2964216	2968383	protein_coding	+	-0.582815	0.000202333	0.00155529	DOWN
ENSG00000006576.16	PHTF2	chr7	77798792	77957503	protein_coding	+	-0.582426	2.27109e-10	6.53648e-09	DOWN
ENSG00000163462.18	TRIM46	chr1	155173787	155184971	protein_coding	+	-0.581964	0.00390941	0.0194921	DOWN
ENSG00000140474.14	ULK3	chr15	74836118	74843346	protein_coding	-	-0.581749	2.13625e-09	5.14181e-08	DOWN
ENSG00000163964.18	PIGX	chr3	196639775	196736007	protein_coding	+	-0.581572	2.39085e-09	5.6958e-08	DOWN
ENSG00000234678.2	ELF3-AS1	chr1	201995696	202010463	lncRNA	-	-0.581343	1.34313e-06	1.84034e-05	DOWN
ENSG00000005469.12	CROT	chr7	87345664	87399794	protein_coding	+	-0.580793	5.74933e-09	1.24269e-07	DOWN
ENSG00000248019.3	FAM13A-AS1	chr4	88709298	88730103	lncRNA	+	-0.580404	0.000105414	0.000880372	DOWN
ENSG00000129003.19	VPS13C	chr15	61852389	62060473	protein_coding	-	-0.579726	1.45154e-11	5.03995e-10	DOWN
ENSG00000168542.16	COL3A1	chr2	188974373	189012746	protein_coding	+	-0.57937	0.00764789	0.033577	DOWN
ENSG00000164031.17	DNAJB14	chr4	99896248	99946618	protein_coding	-	-0.579137	5.11082e-12	1.91732e-10	DOWN
ENSG00000169914.6	OTUD3	chr1	19882395	19912945	protein_coding	+	-0.579046	2.0375e-05	0.000209515	DOWN
ENSG00000186806.5	VSIG10L	chr19	51331536	51342124	protein_coding	-	-0.578963	3.3547e-05	0.000326059	DOWN
ENSG00000156804.7	FBXO32	chr8	123497889	123541206	protein_coding	-	-0.578403	0.0077585	0.0339076	DOWN
ENSG00000125977.7	EIF2S2	chr20	34088309	34112243	protein_coding	-	-0.578359	4.27904e-12	1.61643e-10	DOWN
ENSG00000186318.17	BACE1	chr11	117285207	117316259	protein_coding	-	-0.578318	3.37907e-09	7.73262e-08	DOWN
ENSG00000158615.9	PPP1R15B	chr1	204403381	204411817	protein_coding	-	-0.578118	3.76042e-15	2.19951e-13	DOWN
ENSG00000144136.11	SLC20A1	chr2	112645939	112663825	protein_coding	+	-0.577987	1.60164e-15	9.78918e-14	DOWN
ENSG00000196576.16	PLXNB2	chr22	50274979	50307646	protein_coding	-	-0.577142	1.15995e-18	1.00154e-16	DOWN
ENSG00000167703.15	SLC43A2	chr17	1569268	1628886	protein_coding	-	-0.575505	2.69189e-11	8.9651e-10	DOWN
ENSG00000175155.11	YPEL2	chr17	59331655	59401729	protein_coding	+	-0.575253	5.45667e-07	8.19203e-06	DOWN
ENSG00000125733.18	TRIP10	chr19	6737925	6751530	protein_coding	+	-0.57445	7.12952e-07	1.0416e-05	DOWN
ENSG00000272512.1	AL645608.7	chr1	995966	998051	lncRNA	-	-0.57443	0.00607744	0.0279138	DOWN
ENSG00000169612.4	RAMAC	chr15	82986210	82991057	protein_coding	+	-0.574029	1.03065e-08	2.1263e-07	DOWN
ENSG00000143753.13	DEGS1	chr1	224175756	224193441	protein_coding	+	-0.573717	6.80998e-16	4.30744e-14	DOWN
ENSG00000109501.14	WFS1	chr4	6269849	6303265	protein_coding	+	-0.573669	1.04362e-10	3.15749e-09	DOWN
ENSG00000132164.10	SLC6A11	chr3	10816201	10940714	protein_coding	+	-0.573478	5.14197e-09	1.12182e-07	DOWN
ENSG00000104863.12	LIN7B	chr19	49114324	49118460	protein_coding	+	-0.571898	0.0021391	0.0117813	DOWN
ENSG00000142515.15	KLK3	chr19	50854915	50860764	protein_coding	+	-0.571543	1.26573e-19	1.19396e-17	DOWN
ENSG00000254087.8	LYN	chr8	55879835	56014169	protein_coding	+	-0.570731	4.08802e-09	9.11372e-08	DOWN
ENSG00000197535.15	MYO5A	chr15	52307283	52529050	protein_coding	-	-0.57063	8.69197e-11	2.66625e-09	DOWN
ENSG00000162735.19	PEX19	chr1	160276807	160286348	protein_coding	-	-0.57002	7.15316e-08	1.3116e-06	DOWN
ENSG00000239887.6	C1orf226	chr1	162378841	162386812	protein_coding	+	0.570115	0.000348139	0.00249836	UP
ENSG00000149970.16	CNKSR2	chrX	21372801	21654695	protein_coding	+	0.570414	2.81653e-07	4.50177e-06	UP
ENSG00000203950.7	RTL8A	chrX	135050932	135052196	protein_coding	-	0.5707	4.16694e-08	7.96256e-07	UP
ENSG00000148814.18	LRRC27	chr10	132332154	132381508	protein_coding	+	0.571101	3.80411e-06	4.71011e-05	UP
ENSG00000170745.12	KCNS3	chr2	17877847	18361616	protein_coding	+	0.571708	0.000641993	0.00423986	UP
ENSG00000213279.2	Z97192.2	chr22	49572264	49575426	lncRNA	-	0.57204	0.000942216	0.00586757	UP
ENSG00000120833.14	SOCS2	chr12	93569814	93583487	protein_coding	+	0.572096	7.61526e-08	1.38698e-06	UP
ENSG00000196705.8	ZNF431	chr19	21142024	21196053	protein_coding	+	0.572636	3.89529e-09	8.73177e-08	UP
ENSG00000226950.8	DANCR	chr4	52712325	52723623	lncRNA	+	0.573471	0.00648682	0.0293807	UP
ENSG00000172765.17	TMCC1	chr3	129647792	129893606	protein_coding	-	0.574182	1.27208e-09	3.21349e-08	UP
ENSG00000198157.11	HMGN5	chrX	81113699	81201913	protein_coding	-	0.574257	9.65716e-06	0.000108611	UP
ENSG00000089820.16	ARHGAP4	chrX	153907367	153934999	protein_coding	-	0.576202	0.00464975	0.0225697	UP
ENSG00000146457.16	WTAP	chr6	159725585	159756319	protein_coding	+	0.576703	1.04489e-14	5.70285e-13	UP
ENSG00000267106.8	ZNF561-AS1	chr19	9621249	9647203	lncRNA	+	0.577242	4.70193e-06	5.69071e-05	UP
ENSG00000170456.16	DENND5B	chr12	31382226	31591136	protein_coding	-	0.577658	0.000801594	0.00513773	UP
ENSG00000106976.21	DNM1	chr9	128191655	128255248	protein_coding	+	0.577708	0.00745582	0.0329554	UP
ENSG00000141576.16	RNF157	chr17	76142465	76240493	protein_coding	-	0.577914	3.0592e-11	1.01059e-09	UP
ENSG00000229891.2	LINC01315	chr22	42364390	42369284	lncRNA	-	0.579457	0.0100057	0.0415798	UP
ENSG00000166073.11	GPR176	chr15	39799008	39920266	protein_coding	-	0.579465	5.74004e-06	6.78289e-05	UP
ENSG00000180385.8	EMC3-AS1	chr3	9986893	10006990	transcribed_unprocessed_pseudogene	+	0.582022	2.86076e-06	3.64155e-05	UP
ENSG00000149679.11	CABLES2	chr20	62388632	62407285	protein_coding	-	0.582181	1.83063e-08	3.63873e-07	UP
ENSG00000261068.2	AL512274.1	chr6	42092233	42094259	lncRNA	-	0.582607	0.000462045	0.00319632	UP
ENSG00000282988.2	AL031777.2	chr6	26195595	26199293	protein_coding	-	0.583314	0.0111561	0.045439	UP
ENSG00000272398.6	CD24	chr6	106969831	106975627	protein_coding	-	0.583458	9.10912e-07	1.29158e-05	UP
ENSG00000258634.3	AL160006.1	chr1	110058340	110062555	lncRNA	+	0.584211	3.85549e-05	0.000368586	UP
ENSG00000212719.13	LINC02693	chr17	21428263	21574517	lncRNA	-	0.584679	1.49108e-05	0.000159665	UP
ENSG00000230844.3	ZNF674-AS1	chrX	46545438	46548841	lncRNA	+	0.585076	1.79666e-05	0.000187227	UP
ENSG00000106571.15	GLI3	chr7	41960949	42264100	protein_coding	-	0.585149	0.000399106	0.00281612	UP
ENSG00000180530.11	NRIP1	chr21	14961235	15065936	protein_coding	-	0.585159	1.87515e-12	7.44539e-11	UP
ENSG00000224424.8	PRKAR2A-AS1	chr3	48847572	48851981	lncRNA	+	0.58551	5.27232e-05	0.00048858	UP
ENSG00000224616.3	RTCA-AS1	chr1	100251528	100266179	lncRNA	-	0.585627	1.7329e-06	2.31228e-05	UP
ENSG00000164199.18	ADGRV1	chr5	90529344	91164437	protein_coding	+	0.585886	3.15875e-07	4.99009e-06	UP
ENSG00000249572.1	AC034231.1	chr5	33424025	33440619	lncRNA	-	0.586415	0.0123847	0.0492342	UP
ENSG00000238105.7	GOLGA2P5	chr12	100156357	100173659	transcribed_unprocessed_pseudogene	-	0.588257	0.0108693	0.0444887	UP
ENSG00000138336.9	TET1	chr10	68560337	68694487	protein_coding	+	0.589593	0.00224166	0.0122716	UP
ENSG00000249637.2	AC008438.1	chr5	140370891	140401460	lncRNA	-	0.589726	0.000763083	0.00492254	UP
ENSG00000134072.11	CAMK1	chr3	9757347	9769992	protein_coding	-	0.591317	6.1229e-11	1.92153e-09	UP
ENSG00000176658.17	MYO1D	chr17	32492522	32877177	protein_coding	-	0.592125	2.05936e-13	9.15715e-12	UP
ENSG00000162545.6	CAMK2N1	chr1	20482391	20486210	protein_coding	-	0.592477	2.88896e-07	4.59054e-06	UP
ENSG00000242474.3	AC093627.5	chr7	135853	149527	lncRNA	-	0.593222	0.00461076	0.0224071	UP
ENSG00000235092.6	ID2-AS1	chr2	8666636	8681864	lncRNA	-	0.594638	0.00236049	0.0128315	UP
ENSG00000261514.1	LINC01976	chr17	43938363	43938959	lncRNA	+	0.597055	0.00202722	0.0112678	UP
ENSG00000188542.10	DUSP28	chr2	240560054	240565256	protein_coding	+	0.598186	0.000150384	0.00121076	UP
ENSG00000205765.9	C5orf51	chr5	41904188	41921636	protein_coding	+	0.599618	8.51119e-12	3.082e-10	UP
ENSG00000137962.13	ARHGAP29	chr1	94148988	94275068	protein_coding	-	0.599764	5.95681e-12	2.21433e-10	UP
ENSG00000211689.7	TRGC1	chr7	38257879	38265678	TR_C_gene	-	0.599817	8.20384e-12	2.98948e-10	UP
ENSG00000092964.18	DPYSL2	chr8	26514031	26658178	protein_coding	+	0.601357	4.0638e-10	1.12212e-08	UP
ENSG00000258744.2	AL132800.1	chr14	24443016	24508688	lncRNA	+	0.601684	0.000280443	0.00207647	UP
ENSG00000223745.8	CCDC18-AS1	chr1	93262186	93346025	lncRNA	-	0.601896	0.000861266	0.00546249	UP
ENSG00000272501.1	AL662844.4	chr6	31195200	31198037	lncRNA	-	0.602872	0.000851567	0.00540729	UP
ENSG00000137821.12	LRRC49	chr15	70853239	71053658	protein_coding	+	0.603246	0.000312102	0.00226443	UP
ENSG00000115526.11	CHST10	chr2	100391860	100417668	protein_coding	-	0.603827	8.4667e-10	2.1862e-08	UP
ENSG00000152104.12	PTPN14	chr1	214348700	214552449	protein_coding	-	0.60439	6.98736e-10	1.83618e-08	UP
ENSG00000180596.7	H2BC4	chr6	26114873	26123926	protein_coding	-	0.604754	0.000491009	0.00336672	UP
ENSG00000134253.10	TRIM45	chr1	117111060	117122587	protein_coding	-	0.604813	1.23665e-05	0.000135534	UP
ENSG00000205634.7	LINC00898	chr22	47612231	47631569	lncRNA	-	0.605198	0.00707055	0.0315344	UP
ENSG00000167720.13	SRR	chr17	2303383	2325260	protein_coding	+	0.605544	1.03194e-08	2.1263e-07	UP
ENSG00000153363.13	LINC00467	chr1	211382736	211435570	lncRNA	+	0.6059	3.45503e-09	7.86369e-08	UP
ENSG00000271643.2	AC112220.2	chr3	33793644	33798539	lncRNA	-	0.606887	4.27791e-05	0.000405408	UP
ENSG00000167523.14	SPATA33	chr16	89657740	89671272	protein_coding	+	0.6075	1.38626e-06	1.89626e-05	UP
ENSG00000130590.14	SAMD10	chr20	63974116	63980008	protein_coding	-	0.607636	2.16479e-05	0.000221348	UP
ENSG00000151224.13	MAT1A	chr10	80271820	80289658	protein_coding	-	0.607863	6.42599e-07	9.47297e-06	UP
ENSG00000113790.11	EHHADH	chr3	185190624	185281990	protein_coding	-	0.60827	0.00019279	0.00148894	UP
ENSG00000084112.15	SSH1	chr12	108778191	108857590	protein_coding	-	0.608449	4.83445e-11	1.55302e-09	UP
ENSG00000105427.10	CNFN	chr19	42387019	42390297	protein_coding	-	0.609007	0.000681705	0.00446543	UP
ENSG00000151500.15	THYN1	chr11	134248279	134253370	protein_coding	-	0.609021	1.38073e-10	4.07454e-09	UP
ENSG00000287064.1	AL606500.1	chr1	154671593	154678345	lncRNA	+	0.609518	0.00089901	0.00564919	UP
ENSG00000177640.16	CASC2	chr10	118046279	118210158	lncRNA	+	0.610224	0.00363782	0.0183851	UP
ENSG00000228274.4	AL021707.2	chr22	38667585	38681847	lncRNA	-	0.612249	0.00704402	0.0314504	UP
ENSG00000213465.8	ARL2	chr11	65014160	65022184	protein_coding	+	0.612402	3.49789e-07	5.46764e-06	UP
ENSG00000102780.17	DGKH	chr13	42040036	42256578	protein_coding	+	0.612424	2.14199e-11	7.23707e-10	UP
ENSG00000205268.11	PDE7A	chr8	65714334	65842322	protein_coding	-	0.61416	3.99662e-09	8.92213e-08	UP
ENSG00000101850.13	GPR143	chrX	9725346	9786297	protein_coding	-	0.614464	0.00792978	0.0344623	UP
ENSG00000182912.6	TSPEAR-AS2	chr21	44517216	44525952	lncRNA	+	0.614508	0.00819528	0.0354678	UP
ENSG00000047365.12	ARAP2	chr4	35948221	36244514	protein_coding	-	0.615401	0.00740299	0.032793	UP
ENSG00000096088.16	PGC	chr6	41736711	41754109	protein_coding	-	0.616178	3.46362e-05	0.000334851	UP
ENSG00000167315.18	ACAA2	chr18	49782164	49813953	protein_coding	-	0.617021	0.00526628	0.0249609	UP
ENSG00000206530.11	CFAP44	chr3	113286930	113441610	protein_coding	-	0.617045	0.00186379	0.0105228	UP
ENSG00000075945.13	KIFAP3	chr1	169921326	170085208	protein_coding	-	0.61834	7.27357e-07	1.05885e-05	UP
ENSG00000134986.14	NREP	chr5	111662621	111997464	protein_coding	-	0.618555	1.99241e-14	1.01607e-12	UP
ENSG00000059588.10	TARBP1	chr1	234391313	234479179	protein_coding	-	0.61902	9.83647e-10	2.51996e-08	UP
ENSG00000255517.6	AP002748.4	chr11	66473490	66480233	lncRNA	-	0.619126	0.000381084	0.00270387	UP
ENSG00000253719.4	ATXN7L3B	chr12	74537835	74545430	protein_coding	+	0.619757	7.34448e-15	4.0906e-13	UP
ENSG00000029993.15	HMGB3	chrX	150980509	150990771	protein_coding	+	0.620558	2.09755e-13	9.30161e-12	UP
ENSG00000004142.12	POLDIP2	chr17	28346633	28357527	protein_coding	-	0.620913	6.29769e-18	5.06266e-16	UP
ENSG00000185065.6	AC000068.1	chr22	19447893	19450105	lncRNA	+	0.622071	0.000186688	0.00144523	UP
ENSG00000196922.10	ZNF252P	chr8	144973589	145002895	transcribed_unprocessed_pseudogene	-	0.622349	2.27768e-13	1.00187e-11	UP
ENSG00000255135.4	AP002360.1	chr11	76435559	76444687	lncRNA	-	0.623609	6.63902e-05	0.000595287	UP
ENSG00000140450.9	ARRDC4	chr15	97960703	97973833	protein_coding	+	0.624776	1.11369e-07	1.94794e-06	UP
ENSG00000026025.16	VIM	chr10	17228241	17237593	protein_coding	+	0.624996	1.91302e-11	6.50388e-10	UP
ENSG00000105204.14	DYRK1B	chr19	39825350	39834201	protein_coding	-	0.625416	4.06712e-13	1.73747e-11	UP
ENSG00000168502.17	MTCL1	chr18	8705661	8832778	protein_coding	+	0.625629	1.20136e-08	2.44756e-07	UP
ENSG00000273812.3	BX640514.2	chr20	62596732	62603355	lncRNA	-	0.62569	0.00604857	0.0277969	UP
ENSG00000236514.1	AL135791.1	chr10	37857740	37859110	lncRNA	+	0.625921	0.00664384	0.0299836	UP
ENSG00000233006.8	MIR3936HG	chr5	132311285	132370170	lncRNA	-	0.626898	0.00560997	0.0262469	UP
ENSG00000133121.21	STARD13	chr13	33103137	33350630	protein_coding	-	0.627563	0.000835287	0.00532671	UP
ENSG00000205913.7	SRRM2-AS1	chr16	2737076	2752600	lncRNA	-	0.628581	9.52119e-05	0.000805476	UP
ENSG00000198169.9	ZNF251	chr8	144720907	144756417	protein_coding	-	0.628702	3.31873e-08	6.40928e-07	UP
ENSG00000272419.6	LINC01145	chr1	145164099	145216058	transcribed_unprocessed_pseudogene	-	0.629722	0.000165912	0.00130988	UP
ENSG00000125144.14	MT1G	chr16	56666730	56668065	protein_coding	-	0.631185	9.77714e-07	1.37664e-05	UP
ENSG00000250132.6	AC004803.1	chr12	974133	991190	lncRNA	-	0.631965	0.00184684	0.010443	UP
ENSG00000247572.8	CKMT2-AS1	chr5	81201341	81301565	lncRNA	-	0.632963	1.75355e-05	0.00018379	UP
ENSG00000238227.8	TMEM250	chr9	136114581	136118875	protein_coding	-	0.634254	7.89204e-17	5.72401e-15	UP
ENSG00000115738.10	ID2	chr2	8678845	8684461	protein_coding	+	0.634506	7.47911e-11	2.32479e-09	UP
ENSG00000260083.2	MIR762HG	chr16	30875222	30895220	lncRNA	+	0.634534	5.93888e-05	0.000542342	UP
ENSG00000224186.8	C5orf66	chr5	135033280	135358219	lncRNA	+	0.634978	1.8141e-10	5.28648e-09	UP
ENSG00000073584.20	SMARCE1	chr17	40624962	40648654	protein_coding	-	0.637406	3.00876e-06	3.80916e-05	UP
ENSG00000163684.12	RPP14	chr3	58306245	58324695	protein_coding	+	0.637592	0.000181774	0.00141323	UP
ENSG00000069974.16	RAB27A	chr15	55202966	55319113	protein_coding	-	0.63774	1.61328e-08	3.22636e-07	UP
ENSG00000205464.13	ATP6AP1L	chr5	82279462	82386977	transcribed_unitary_pseudogene	+	0.638486	0.00581371	0.0269833	UP
ENSG00000250091.3	DNAH10OS	chr12	123925461	123934984	lncRNA	-	0.638644	0.0119895	0.0480731	UP
ENSG00000231789.2	PIK3CD-AS2	chr1	9672426	9687555	lncRNA	-	0.639559	0.000262209	0.00195924	UP
ENSG00000270804.1	AC010326.4	chr19	57867885	57868834	transcribed_processed_pseudogene	+	0.640542	0.00199602	0.0111285	UP
ENSG00000272145.1	NFYC-AS1	chr1	40690380	40692066	lncRNA	-	0.640804	0.00429061	0.0210899	UP
ENSG00000258457.5	AL132780.2	chr14	22982698	22999078	lncRNA	+	0.642242	5.6337e-05	0.000517951	UP
ENSG00000259673.6	IQCH-AS1	chr15	67290636	67521844	lncRNA	-	0.642681	1.88103e-05	0.000194899	UP
ENSG00000059758.8	CDK17	chr12	96278261	96400480	protein_coding	-	0.643049	5.28894e-08	9.90933e-07	UP
ENSG00000166311.10	SMPD1	chr11	6390440	6394998	protein_coding	+	0.643418	1.69073e-14	8.78697e-13	UP
ENSG00000139618.17	BRCA2	chr13	32315086	32400268	protein_coding	+	0.64363	4.59146e-11	1.48372e-09	UP
ENSG00000184408.10	KCND2	chr7	120273175	120750337	protein_coding	+	0.643895	0.000330626	0.00238844	UP
ENSG00000198626.17	RYR2	chr1	237042184	237833988	protein_coding	+	0.644775	1.40008e-10	4.12418e-09	UP
ENSG00000147601.15	TERF1	chr8	73008856	73048123	protein_coding	+	0.646273	2.82103e-11	9.357e-10	UP
ENSG00000286045.1	AC005034.6	chr2	75710782	75728123	lncRNA	+	0.647399	0.00381748	0.0191097	UP
ENSG00000168785.8	TSPAN5	chr4	98470367	98658611	protein_coding	-	0.647748	0.000416004	0.00291489	UP
ENSG00000178750.3	STX19	chr3	94014365	94028597	protein_coding	-	0.648293	1.6901e-06	2.26443e-05	UP
ENSG00000154856.13	APCDD1	chr18	10454635	10489949	protein_coding	+	0.650709	0.000141734	0.00114787	UP
ENSG00000231993.1	EP300-AS1	chr22	41174591	41197456	lncRNA	-	0.651925	0.00201192	0.0112057	UP
ENSG00000266885.2	AC132825.4	chr17	22435390	22439033	transcribed_processed_pseudogene	+	0.652411	0.0102296	0.0423055	UP
ENSG00000144824.21	PHLDB2	chr3	111732497	111976517	protein_coding	+	0.652553	0.0111872	0.0454766	UP
ENSG00000137601.17	NEK1	chr4	169392809	169612627	protein_coding	-	0.653309	1.02964e-12	4.1694e-11	UP
ENSG00000186310.10	NAP1L3	chrX	93670930	93673578	protein_coding	-	0.654055	0.00939187	0.039507	UP
ENSG00000170919.16	TPT1-AS1	chr13	45341345	45417975	lncRNA	+	0.654211	6.0172e-06	7.08987e-05	UP
ENSG00000167107.13	ACSF2	chr17	50426158	50474845	protein_coding	+	0.654693	2.07431e-05	0.000212763	UP
ENSG00000159840.16	ZYX	chr7	143381295	143391111	protein_coding	+	0.655907	2.6267e-11	8.76588e-10	UP
ENSG00000120658.13	ENOX1	chr13	43213518	43786908	protein_coding	-	0.656042	2.74613e-07	4.41084e-06	UP
ENSG00000136235.17	GPNMB	chr7	23235967	23275108	protein_coding	+	0.656961	7.57895e-08	1.38191e-06	UP
ENSG00000261150.3	EPPK1	chr8	143857324	143878467	protein_coding	-	0.657203	6.29983e-14	3.01486e-12	UP
ENSG00000100196.11	KDELR3	chr22	38468078	38483447	protein_coding	+	0.657217	0.000702184	0.00457808	UP
ENSG00000136867.11	SLC31A2	chr9	113150976	113164140	protein_coding	+	0.657269	0.00261841	0.0140093	UP
ENSG00000184083.12	FAM120C	chrX	54068324	54183281	protein_coding	-	0.657297	5.47282e-15	3.14475e-13	UP
ENSG00000171084.15	FAM86JP	chr3	125916620	125930024	transcribed_unprocessed_pseudogene	+	0.658241	1.48893e-06	2.0299e-05	UP
ENSG00000187091.14	PLCD1	chr3	38007496	38029642	protein_coding	-	0.659425	2.15126e-06	2.82661e-05	UP
ENSG00000079101.16	CLUL1	chr18	596988	650334	protein_coding	+	0.659995	0.00226903	0.0124006	UP
ENSG00000183688.4	RFLNB	chr17	439978	445939	protein_coding	-	0.660377	1.15936e-09	2.9562e-08	UP
ENSG00000128965.13	CHAC1	chr15	40952962	40956512	protein_coding	+	0.660456	6.27847e-11	1.9628e-09	UP
ENSG00000171451.14	DSEL	chr18	67506587	67516720	protein_coding	-	0.661143	9.10381e-16	5.64886e-14	UP
ENSG00000064666.15	CNN2	chr19	1026586	1039068	protein_coding	+	0.662002	3.74325e-17	2.82806e-15	UP
ENSG00000281912.1	LINC01144	chr1	45303910	45305619	lncRNA	+	0.662053	0.00028408	0.0020997	UP
ENSG00000157423.18	HYDIN	chr16	70802084	71230722	protein_coding	-	0.662146	0.00619921	0.0283534	UP
ENSG00000123411.15	IKZF4	chr12	56007659	56038435	protein_coding	+	0.662692	0.000100299	0.00084501	UP
ENSG00000086300.16	SNX10	chr7	26291862	26374383	protein_coding	+	0.665618	2.18224e-05	0.000222555	UP
ENSG00000230061.2	TRPM2-AS	chr21	44414588	44425272	lncRNA	-	0.665722	1.7255e-06	2.30618e-05	UP
ENSG00000178464.6	RPL10P16	chr19	12643275	12643919	processed_pseudogene	-	0.665856	0.00564113	0.0263473	UP
ENSG00000260081.2	AF274858.1	chrX	153599315	153613937	transcribed_processed_pseudogene	+	0.666109	0.00187443	0.0105661	UP
ENSG00000259985.1	AC017100.1	chr18	31685655	31686823	lncRNA	+	0.66611	0.00555081	0.0260223	UP
ENSG00000272142.4	LYRM4-AS1	chr6	5003774	5045666	lncRNA	+	0.667564	0.00238708	0.0129375	UP
ENSG00000157653.12	C9orf43	chr9	113410054	113429690	protein_coding	+	0.668011	0.00236263	0.0128348	UP
ENSG00000099338.23	CATSPERG	chr19	38335775	38370943	protein_coding	+	0.669863	0.00269501	0.014335	UP
ENSG00000186615.11	KTN1-AS1	chr14	55496786	55580888	lncRNA	-	0.670433	0.000323254	0.00233622	UP
ENSG00000230091.6	TMEM254-AS1	chr10	80046860	80078912	lncRNA	-	0.670611	0.000251261	0.00188607	UP
ENSG00000107105.15	ELAVL2	chr9	23690104	23826337	protein_coding	-	0.672448	0.00463981	0.0225281	UP
ENSG00000100504.17	PYGL	chr14	50857891	50944483	protein_coding	-	0.674162	3.38649e-08	6.5247e-07	UP
ENSG00000170855.4	TRIAP1	chr12	120443964	120446384	protein_coding	-	0.676204	1.23624e-09	3.13751e-08	UP
ENSG00000138795.10	LEF1	chr4	108047545	108168956	protein_coding	-	0.676409	2.54715e-05	0.000254856	UP
ENSG00000079215.15	SLC1A3	chr5	36596588	36688334	protein_coding	+	0.677392	7.37482e-07	1.07073e-05	UP
ENSG00000188372.15	ZP3	chr7	76397518	76442071	protein_coding	+	0.677466	6.24197e-10	1.66988e-08	UP
ENSG00000159423.17	ALDH4A1	chr1	18871430	18902724	protein_coding	-	0.678304	2.01421e-12	7.9396e-11	UP
ENSG00000259768.6	AC004943.2	chr16	72665123	72822781	lncRNA	+	0.67846	7.50182e-07	1.08627e-05	UP
ENSG00000196663.16	TECPR2	chr14	102362941	102502477	protein_coding	+	0.679831	2.21016e-13	9.77442e-12	UP
ENSG00000160767.21	FAM189B	chr1	155247205	155255483	protein_coding	-	0.680002	3.58201e-09	8.10747e-08	UP
ENSG00000105982.17	RNF32	chr7	156640281	156677130	protein_coding	+	0.68043	0.00169256	0.00970857	UP
ENSG00000114999.8	TTL	chr2	112482156	112541739	protein_coding	+	0.681527	2.39859e-17	1.83768e-15	UP
ENSG00000161860.8	SYCE2	chr19	12898786	12919293	protein_coding	-	0.681534	0.00391391	0.0195086	UP
ENSG00000107282.8	APBA1	chr9	69427532	69672371	protein_coding	-	0.682269	0.00519489	0.0247303	UP
ENSG00000142910.16	TINAGL1	chr1	31576485	31587686	protein_coding	+	0.683045	0.00362185	0.018317	UP
ENSG00000248783.1	AC106771.1	chr5	12553890	12574637	lncRNA	-	0.683234	0.0058764	0.0271894	UP
ENSG00000251580.3	LINC02482	chr4	6648695	6673965	lncRNA	-	0.684058	0.00615835	0.0282139	UP
ENSG00000198324.13	PHETA1	chr12	111360651	111369121	protein_coding	-	0.685899	9.64962e-11	2.9434e-09	UP
ENSG00000164292.13	RHOBTB3	chr5	95713522	95824383	protein_coding	+	0.686417	9.28409e-09	1.93249e-07	UP
ENSG00000269821.1	KCNQ1OT1	chr11	2608328	2699994	lncRNA	-	0.688512	0.00030445	0.00221764	UP
ENSG00000149646.12	CNBD2	chr20	35954564	36030700	protein_coding	+	0.688779	2.00105e-07	3.322e-06	UP
ENSG00000227398.4	KIF9-AS1	chr3	47164186	47246601	lncRNA	+	0.691303	0.000119302	0.00098031	UP
ENSG00000255435.7	AP001267.3	chr11	118510273	118531094	lncRNA	-	0.692434	0.00828251	0.0357667	UP
ENSG00000136161.13	RCBTB2	chr13	48488963	48533256	protein_coding	-	0.692785	0.0041961	0.0206832	UP
ENSG00000268129.1	AC026304.1	chr3	143000907	143001467	lncRNA	-	0.693557	0.00851027	0.0366049	UP
ENSG00000077092.19	RARB	chr3	25174332	25597932	protein_coding	+	0.694053	1.29413e-05	0.000141113	UP
ENSG00000186994.11	KANK3	chr19	8322584	8343262	protein_coding	-	0.694257	0.00356219	0.0180644	UP
ENSG00000131848.9	ZSCAN5A	chr19	56219670	56368383	protein_coding	-	0.694515	0.00213118	0.0117456	UP
ENSG00000213462.5	ERV3-1	chr7	64990356	65006743	protein_coding	-	0.694971	0.000459331	0.00317933	UP
ENSG00000221916.4	C19orf73	chr19	49118402	49119143	protein_coding	-	0.695063	0.00919531	0.038835	UP
ENSG00000172992.12	DCAKD	chr17	45023340	45061109	protein_coding	-	0.696549	1.22416e-13	5.62734e-12	UP
ENSG00000272872.1	AP000525.1	chr22	15823197	15823890	lncRNA	+	0.697236	0.00521193	0.0247846	UP
ENSG00000165434.8	PGM2L1	chr11	74330316	74398433	protein_coding	-	0.698269	0.000433357	0.0030235	UP
ENSG00000100290.3	BIK	chr22	43110750	43129712	protein_coding	+	0.698762	4.38615e-06	5.3496e-05	UP
ENSG00000231908.1	IDH1-AS1	chr2	208255247	208256181	lncRNA	+	0.702434	0.000753737	0.00487524	UP
ENSG00000137880.6	GCHFR	chr15	40764068	40767708	protein_coding	+	0.702834	6.93561e-10	1.82847e-08	UP
ENSG00000151612.18	ZNF827	chr4	145757627	145938823	protein_coding	-	0.704221	2.71673e-09	6.35161e-08	UP
ENSG00000134297.6	PLEKHA8P1	chr12	45173064	45216041	transcribed_processed_pseudogene	-	0.70513	0.00164321	0.00945875	UP
ENSG00000100292.18	HMOX1	chr22	35380361	35394214	protein_coding	+	0.705578	1.1905e-08	2.42848e-07	UP
ENSG00000273142.1	LINC02604	chr7	66902857	66906297	lncRNA	+	0.706873	1.17962e-06	1.63414e-05	UP
ENSG00000186280.7	KDM4D	chr11	94973709	94999519	protein_coding	+	0.708438	0.0113603	0.0460363	UP
ENSG00000116729.14	WLS	chr1	68098473	68233120	protein_coding	-	0.709096	9.47683e-11	2.89611e-09	UP
ENSG00000233593.10	LINC02609	chr1	90769086	90851658	lncRNA	-	0.709915	0.00226819	0.0124002	UP
ENSG00000270977.2	AC015849.5	chr17	35893707	35911651	transcribed_processed_pseudogene	-	0.709978	0.000607773	0.00404167	UP
ENSG00000168887.11	C2orf68	chr2	85605254	85612066	protein_coding	-	0.710952	9.44012e-17	6.75673e-15	UP
ENSG00000238058.2	AL355574.1	chr9	135907812	135916126	lncRNA	+	0.712064	8.68269e-05	0.0007475	UP
ENSG00000187837.4	H1-2	chr6	26055740	26056470	protein_coding	-	0.712572	4.9354e-18	3.98717e-16	UP
ENSG00000226200.7	SGMS1-AS1	chr10	50623466	50641451	lncRNA	+	0.712902	0.00106692	0.00655043	UP
ENSG00000177409.12	SAMD9L	chr7	93130056	93148385	protein_coding	-	0.712976	1.56142e-12	6.23003e-11	UP
ENSG00000225663.8	MCRIP1	chr17	81822361	81833302	protein_coding	-	0.713	4.15787e-11	1.34895e-09	UP
ENSG00000259952.1	AC009133.2	chr16	29806496	29807732	lncRNA	-	0.713316	0.0117933	0.0474612	UP
ENSG00000133243.10	BTBD2	chr19	1985438	2034881	protein_coding	-	0.714474	2.76337e-19	2.49146e-17	UP
ENSG00000151914.21	DST	chr6	56457987	56954830	protein_coding	-	0.714913	3.48919e-10	9.76673e-09	UP
ENSG00000092607.15	TBX15	chr1	118883046	118989556	protein_coding	-	0.715778	0.00598646	0.0275891	UP
ENSG00000084710.14	EFR3B	chr2	25042076	25159135	protein_coding	+	0.716469	0.0113545	0.0460242	UP
ENSG00000224790.3	AP000704.1	chr21	36966461	36975164	lncRNA	+	0.717684	0.00053152	0.00358869	UP
ENSG00000276900.1	AC023157.2	chr12	31729117	31731204	lncRNA	+	0.718118	0.000112064	0.000929255	UP
ENSG00000109794.13	FAM149A	chr4	186104419	186172667	protein_coding	+	0.722434	0.00391527	0.0195094	UP
ENSG00000237950.3	AL357079.1	chr1	43937918	43940781	lncRNA	-	0.723007	0.0110273	0.0450561	UP
ENSG00000287730.1	AC097526.1	chr4	155442650	155448610	lncRNA	+	0.724622	0.00110314	0.00674555	UP
ENSG00000279930.1	AL032819.2	chr16	1437154	1439315	TEC	+	0.726988	7.91642e-05	0.000689739	UP
ENSG00000262468.6	LINC01569	chr16	4243943	4253817	lncRNA	-	0.727131	1.79543e-07	3.00201e-06	UP
ENSG00000160207.9	HSF2BP	chr21	43529186	43659488	protein_coding	-	0.72717	0.00488745	0.0235484	UP
ENSG00000144445.17	KANSL1L	chr2	210021421	210171409	protein_coding	-	0.73078	4.70306e-09	1.02881e-07	UP
ENSG00000140323.6	DISP2	chr15	40358219	40378621	protein_coding	+	0.732498	0.000176407	0.00138071	UP
ENSG00000287966.1	AL590062.1	chr6	27018935	27020280	lncRNA	-	0.733636	0.00781113	0.0340828	UP
ENSG00000189056.15	RELN	chr7	103471381	103989658	protein_coding	-	0.733754	2.17558e-09	5.22876e-08	UP
ENSG00000170485.17	NPAS2	chr2	100820139	100996829	protein_coding	+	0.733951	3.17481e-06	3.99459e-05	UP
ENSG00000185250.16	PPIL6	chr6	109390215	109441171	protein_coding	-	0.73397	0.00414206	0.0204459	UP
ENSG00000166262.16	FAM227B	chr15	49326962	49620929	protein_coding	-	0.734507	0.000487989	0.00334741	UP
ENSG00000171132.14	PRKCE	chr2	45651345	46187990	protein_coding	+	0.734934	4.75117e-07	7.18576e-06	UP
ENSG00000247092.7	SNHG10	chr14	95521943	95534889	lncRNA	-	0.737636	1.29761e-09	3.26281e-08	UP
ENSG00000140459.18	CYP11A1	chr15	74337759	74367646	protein_coding	-	0.73845	1.84545e-05	0.000191577	UP
ENSG00000092377.15	TBL1Y	chrY	6910686	7101970	protein_coding	+	0.739361	0.00660931	0.0298443	UP
ENSG00000187122.17	SLIT1	chr10	96998038	97185959	protein_coding	-	0.7399	0.00083159	0.00530781	UP
ENSG00000286614.1	AL589182.3	chr14	19072333	19075341	transcribed_unprocessed_pseudogene	+	0.741309	0.000398019	0.00281059	UP
ENSG00000136205.17	TNS3	chr7	47275154	47582558	protein_coding	-	0.742401	0.010584	0.0434955	UP
ENSG00000120903.13	CHRNA2	chr8	27459756	27479883	protein_coding	-	0.743039	3.77419e-16	2.47354e-14	UP
ENSG00000258884.2	LINC02321	chr14	90820064	90828199	lncRNA	-	0.743065	0.0117146	0.0471791	UP
ENSG00000166803.14	PCLAF	chr15	64364304	64387687	protein_coding	-	0.743511	8.18348e-05	0.000708652	UP
ENSG00000168243.11	GNG4	chr1	235547685	235650754	protein_coding	-	0.746388	2.20568e-05	0.00022432	UP
ENSG00000203668.3	CHML	chr1	241628851	241640369	protein_coding	-	0.746677	7.28855e-18	5.83048e-16	UP
ENSG00000245614.4	DDX11-AS1	chr12	31019434	31073847	lncRNA	-	0.747242	0.00619159	0.0283344	UP
ENSG00000114853.15	ZBTB47	chr3	42653697	42667580	protein_coding	+	0.747506	2.42938e-13	1.06003e-11	UP
ENSG00000088832.18	FKBP1A	chr20	1368977	1393164	protein_coding	-	0.751071	1.41709e-09	3.49857e-08	UP
ENSG00000235560.4	AC002310.1	chr16	30534752	30537149	lncRNA	+	0.751493	5.42199e-08	1.0147e-06	UP
ENSG00000119636.16	BBOF1	chr14	74019349	74082863	protein_coding	+	0.753593	0.000482339	0.00331982	UP
ENSG00000255353.1	ASS1P13	chr11	107176286	107177530	processed_pseudogene	+	0.754286	3.69462e-10	1.02713e-08	UP
ENSG00000285796.1	AL162458.1	chr20	45926518	45935055	lncRNA	-	0.756647	5.85662e-07	8.71233e-06	UP
ENSG00000164442.10	CITED2	chr6	139371807	139374648	protein_coding	-	0.757339	9.14469e-12	3.29431e-10	UP
ENSG00000175175.6	PPM1E	chr17	58755854	58985179	protein_coding	+	0.758439	7.58885e-09	1.59797e-07	UP
ENSG00000223478.1	AL441992.1	chr9	128724445	128733194	lncRNA	+	0.758543	3.72718e-05	0.000358209	UP
ENSG00000231584.8	FAHD2CP	chr2	96010551	96023380	transcribed_unprocessed_pseudogene	+	0.760118	0.00248209	0.0133813	UP
ENSG00000203727.4	SAMD5	chr6	147508690	147737547	protein_coding	+	0.760912	0.00830161	0.0358302	UP
ENSG00000162639.16	HENMT1	chr1	108648290	108661526	protein_coding	-	0.761569	0.0027671	0.0146327	UP
ENSG00000168077.14	SCARA3	chr8	27633868	27676776	protein_coding	+	0.761766	0.00474272	0.0229272	UP
ENSG00000230454.1	U73166.1	chr3	50260303	50263358	lncRNA	+	0.764629	0.000737986	0.00478855	UP
ENSG00000228801.6	AC064807.1	chr8	51899268	51949874	lncRNA	+	0.765207	7.58601e-07	1.09748e-05	UP
ENSG00000259319.1	AF111167.2	chr14	75423683	75427741	lncRNA	-	0.765624	0.00171922	0.00984076	UP
ENSG00000152192.8	POU4F1	chr13	78598362	78603552	protein_coding	-	0.766975	0.00600389	0.0276538	UP
ENSG00000261770.1	AC006504.1	chr19	27757184	27760849	lncRNA	-	0.773029	5.46023e-05	0.000503351	UP
ENSG00000221886.4	ZBED8	chr5	160393148	160400054	protein_coding	-	0.775563	9.7771e-07	1.37664e-05	UP
ENSG00000143786.8	CNIH3	chr1	224434660	224740554	protein_coding	+	0.777103	0.00954675	0.0400292	UP
ENSG00000276966.2	H4C5	chr6	26204552	26206038	protein_coding	+	0.779496	0.00204274	0.0113318	UP
ENSG00000182512.5	GLRX5	chr14	95533503	95544724	protein_coding	+	0.780236	7.15734e-17	5.21431e-15	UP
ENSG00000280417.1	AC096887.2	chr3	53046166	53048122	TEC	+	0.782188	0.000194455	0.00150038	UP
ENSG00000223797.6	ENTPD3-AS1	chr3	40313802	40453329	lncRNA	-	0.782446	0.00144471	0.00846729	UP
ENSG00000144182.17	LIPT1	chr2	99154955	99163157	protein_coding	+	0.782678	0.00094672	0.00589002	UP
ENSG00000246596.7	AC139795.1	chr5	177619059	177672209	transcribed_unprocessed_pseudogene	-	0.783976	0.00315655	0.0163478	UP
ENSG00000174740.8	PABPC5	chrX	91434595	91438584	protein_coding	+	0.78442	0.000705302	0.00459291	UP
ENSG00000160963.14	COL26A1	chr7	101362875	101559024	protein_coding	+	0.784805	5.51356e-12	2.05424e-10	UP
ENSG00000261801.6	LOXL1-AS1	chr15	73908071	73928248	lncRNA	-	0.785513	0.00626217	0.0285571	UP
ENSG00000123094.15	RASSF8	chr12	25959029	26079892	protein_coding	+	0.785625	3.71227e-06	4.60689e-05	UP
ENSG00000228775.8	WEE2-AS1	chr7	141704003	141738346	lncRNA	-	0.786136	0.0109279	0.044695	UP
ENSG00000269896.2	AL513477.1	chr1	2350414	2352820	transcribed_processed_pseudogene	-	0.791403	0.000201758	0.0015516	UP
ENSG00000117016.10	RIMS3	chr1	40620680	40665682	protein_coding	-	0.793841	6.7655e-05	0.000604602	UP
ENSG00000026559.14	KCNG1	chr20	51003656	51023107	protein_coding	-	0.794827	3.60515e-10	1.00397e-08	UP
ENSG00000157578.14	LCA5L	chr21	39405728	39445805	protein_coding	-	0.794914	0.00209193	0.0115684	UP
ENSG00000143344.16	RGL1	chr1	183636085	183928532	protein_coding	+	0.796995	2.11212e-11	7.15097e-10	UP
ENSG00000196091.15	MYBPC1	chr12	101568353	101686028	protein_coding	+	0.798126	2.89598e-06	3.67786e-05	UP
ENSG00000182873.5	PRKCZ-AS1	chr1	2181794	2184389	lncRNA	-	0.79896	0.00705568	0.0314853	UP
ENSG00000248663.6	LINC00992	chr5	117415509	117546298	lncRNA	+	0.799817	0.00235174	0.0127969	UP
ENSG00000108984.15	MAP2K6	chr17	69414697	69553865	protein_coding	+	0.800866	7.01685e-12	2.58483e-10	UP
ENSG00000004838.14	ZMYND10	chr3	50341110	50345732	protein_coding	-	0.802537	0.00209504	0.0115816	UP
ENSG00000286472.1	AL035252.5	chr20	25184658	25187849	lncRNA	-	0.802783	0.00905579	0.0383948	UP
ENSG00000198300.14	PEG3	chr19	56810077	56840728	protein_coding	-	0.803097	5.77751e-15	3.28513e-13	UP
ENSG00000204099.12	NEU4	chr2	241809065	241817413	protein_coding	+	0.803713	0.00233962	0.0127565	UP
ENSG00000132016.11	BRME1	chr19	13882348	13906452	protein_coding	-	0.804353	9.83865e-06	0.000110273	UP
ENSG00000227252.2	AC012063.1	chr2	236910797	237085838	lncRNA	-	0.804838	1.78942e-05	0.000186711	UP
ENSG00000168032.10	ENTPD3	chr3	40387184	40428744	protein_coding	+	0.805654	0.000155276	0.0012397	UP
ENSG00000232485.3	RPL37A-DT	chr2	216479030	216498761	lncRNA	-	0.805924	0.0089703	0.0381214	UP
ENSG00000271851.1	AC087501.4	chr17	9553323	9555696	lncRNA	-	0.806339	0.000405005	0.00285252	UP
ENSG00000198417.7	MT1F	chr16	56657731	56660698	protein_coding	+	0.806443	0.00172365	0.00984829	UP
ENSG00000221890.6	NPTXR	chr22	38818452	38844028	protein_coding	-	0.806619	1.08113e-16	7.63764e-15	UP
ENSG00000086730.17	LAT2	chr7	74199652	74229834	protein_coding	+	0.807515	0.0123394	0.0491257	UP
ENSG00000287915.1	AC037433.1	chr15	60215537	60223272	lncRNA	-	0.807727	0.0100226	0.0416301	UP
ENSG00000276728.1	AC142472.1	chr17	45146730	45148470	lncRNA	-	0.809704	0.000498431	0.00340825	UP
ENSG00000233184.7	AC093157.1	chr1	101025844	101090513	lncRNA	+	0.81021	2.27733e-05	0.000230688	UP
ENSG00000264956.2	AC138761.1	chr17	22266395	22288301	lncRNA	+	0.810638	0.000159615	0.0012669	UP
ENSG00000231890.8	DARS1-AS1	chr2	135985176	136022593	lncRNA	+	0.812465	7.22779e-05	0.000638238	UP
ENSG00000287059.1	AC090004.2	chr3	14038647	14047181	lncRNA	-	0.81619	0.00116748	0.00708432	UP
ENSG00000102870.6	ZNF629	chr16	30778456	30787205	protein_coding	-	0.816266	5.97881e-06	7.05483e-05	UP
ENSG00000197568.14	HHLA3	chr1	70354805	70385339	lncRNA	+	0.817227	6.30488e-08	1.17053e-06	UP
ENSG00000260260.1	SNHG19	chr16	2154797	2155358	lncRNA	-	0.819334	3.0099e-09	6.99696e-08	UP
ENSG00000124635.9	H2BC11	chr6	27125897	27132795	protein_coding	-	0.820634	0.0013494	0.00799887	UP
ENSG00000229056.2	HECW2-AS1	chr2	196260024	196264204	lncRNA	+	0.822782	4.55477e-05	0.000429898	UP
ENSG00000242125.3	SNHG3	chr1	28505980	28510892	lncRNA	+	0.822798	1.7078e-15	1.03991e-13	UP
ENSG00000230882.1	AC005077.4	chr7	76071469	76074963	processed_pseudogene	-	0.823984	1.49222e-05	0.000159682	UP
ENSG00000273045.7	C2orf15	chr2	99141707	99151669	protein_coding	+	0.824248	0.00167146	0.00961121	UP
ENSG00000246985.8	SOCS2-AS1	chr12	93542022	93571768	lncRNA	-	0.827497	0.0106544	0.0437625	UP
ENSG00000255458.7	AC108471.2	chr4	39639107	39666879	lncRNA	+	0.828206	0.0092369	0.0389904	UP
ENSG00000137203.15	TFAP2A	chr6	10393186	10419659	protein_coding	-	0.829438	2.88095e-06	3.6644e-05	UP
ENSG00000176809.10	LRRC37A3	chr17	64854312	64919480	protein_coding	-	0.830404	2.5779e-05	0.000257301	UP
ENSG00000133640.20	LRRIQ1	chr12	85036314	85264457	protein_coding	+	0.831787	0.0108677	0.0444887	UP
ENSG00000206932.1	RNU6-4P	chr3	181231737	181231843	snRNA	+	0.833494	0.00163394	0.00941537	UP
ENSG00000254547.1	AC036111.1	chr11	55867569	55874537	unprocessed_pseudogene	-	0.83411	0.010177	0.042191	UP
ENSG00000110031.13	LPXN	chr11	58526871	58578220	protein_coding	-	0.835788	9.25246e-08	1.64658e-06	UP
ENSG00000103932.12	RPAP1	chr15	41517176	41544269	protein_coding	-	0.836079	2.41098e-19	2.19803e-17	UP
ENSG00000165655.17	ZNF503	chr10	75397830	75401764	protein_coding	-	0.83743	8.39045e-11	2.5786e-09	UP
ENSG00000135919.14	SERPINE2	chr2	223975045	224039318	protein_coding	-	0.841535	1.72205e-05	0.000181188	UP
ENSG00000228889.7	UBAC2-AS1	chr13	99181223	99200757	lncRNA	-	0.842015	0.00075897	0.00490255	UP
ENSG00000165816.13	VWA2	chr10	114239254	114294489	protein_coding	+	0.842326	2.55915e-05	0.000255899	UP
ENSG00000258920.1	FOXN3-AS1	chr14	89417354	89419793	lncRNA	+	0.843351	2.5607e-06	3.29819e-05	UP
ENSG00000213071.11	LPAL2	chr6	160453428	160520269	transcribed_unprocessed_pseudogene	-	0.844644	9.71194e-07	1.37101e-05	UP
ENSG00000271013.1	LRRC37A9P	chr17	35912635	35918010	processed_pseudogene	-	0.844667	0.00256721	0.0137856	UP
ENSG00000175611.12	LINC00476	chr9	95759231	95876049	lncRNA	-	0.84543	2.04047e-07	3.37712e-06	UP
ENSG00000286447.1	AC109782.1	chr3	96810838	96814407	lncRNA	-	0.846828	0.00517943	0.0246711	UP
ENSG00000167619.13	TMEM145	chr19	42313309	42325064	protein_coding	+	0.847177	0.0123526	0.0491664	UP
ENSG00000130649.10	CYP2E1	chr10	133520406	133561220	protein_coding	+	0.850359	1.62047e-06	2.18549e-05	UP
ENSG00000197977.4	ELOVL2	chr6	10980759	11044305	protein_coding	-	0.854839	0.000150389	0.00121076	UP
ENSG00000254860.6	TMEM9B-AS1	chr11	8964510	8977527	lncRNA	+	0.854856	1.45879e-07	2.47206e-06	UP
ENSG00000287166.1	AC104561.4	chr8	23492170	23494897	lncRNA	+	0.856655	0.00170425	0.00976876	UP
ENSG00000245750.10	DRAIC	chr15	69462921	69843120	lncRNA	+	0.86013	1.17344e-11	4.1449e-10	UP
ENSG00000287710.1	AC067852.5	chr17	42577825	42578366	lncRNA	+	0.860607	0.00036733	0.00261996	UP
ENSG00000206535.8	LNP1	chr3	100401532	100456319	protein_coding	+	0.86184	0.000162521	0.00128622	UP
ENSG00000092068.20	SLC7A8	chr14	23125295	23183674	protein_coding	-	0.865219	1.3306e-14	7.0961e-13	UP
ENSG00000275221.2	H2AC15	chr6	27837880	27838375	protein_coding	-	0.86655	4.79113e-05	0.00044909	UP
ENSG00000184384.14	MAML2	chr11	95976598	96343195	protein_coding	-	0.868333	5.2372e-05	0.000486154	UP
ENSG00000160318.6	CLDND2	chr19	51367098	51369003	protein_coding	-	0.873146	0.000793501	0.00509608	UP
ENSG00000158296.14	SLC13A3	chr20	46557823	46684467	protein_coding	-	0.87453	0.0013629	0.00806426	UP
ENSG00000174007.9	CEP19	chr3	196706277	196712250	protein_coding	-	0.87474	1.48411e-07	2.51236e-06	UP
ENSG00000111817.19	DSE	chr6	116254173	116444861	protein_coding	+	0.875985	2.82714e-07	4.50988e-06	UP
ENSG00000288012.1	AP003307.1	chr11	108008678	108009282	lncRNA	-	0.877761	5.96118e-05	0.000543974	UP
ENSG00000187554.14	TLR5	chr1	223109404	223143248	protein_coding	-	0.878517	0.000129574	0.00105726	UP
ENSG00000166432.15	ZMAT1	chrX	101882288	101932079	protein_coding	-	0.881199	2.65934e-05	0.00026462	UP
ENSG00000233396.8	LINC01719	chr1	146052566	146061948	lncRNA	+	0.881918	2.66811e-07	4.30246e-06	UP
ENSG00000066185.13	ZMYND12	chr1	42430329	42456253	protein_coding	-	0.884771	0.000247651	0.0018667	UP
ENSG00000198673.10	TAFA2	chr12	61708259	62279150	protein_coding	-	0.886579	5.53073e-05	0.000509345	UP
ENSG00000070182.21	SPTB	chr14	64746283	64879907	protein_coding	-	0.887931	0.00311416	0.0161744	UP
ENSG00000279443.1	AL513497.1	chr1	28544460	28546542	TEC	+	0.889278	0.00526493	0.0249609	UP
ENSG00000104728.16	ARHGEF10	chr8	1823926	1958641	protein_coding	+	0.890126	0.0074149	0.0328279	UP
ENSG00000246889.2	AP000487.1	chr11	70372246	70398488	lncRNA	-	0.892208	0.000282807	0.00209208	UP
ENSG00000271270.7	TMCC1-AS1	chr3	129893811	129918575	lncRNA	+	0.892895	0.000178252	0.00138982	UP
ENSG00000166341.9	DCHS1	chr11	6621330	6655809	protein_coding	-	0.894465	0.00454582	0.0221244	UP
ENSG00000277203.1	F8A1	chrX	154886349	154888061	protein_coding	+	0.896013	3.20757e-11	1.05533e-09	UP
ENSG00000261777.6	AC012184.3	chr16	70315442	70346806	lncRNA	-	0.900341	0.000550826	0.00370372	UP
ENSG00000278965.1	AC122713.2	chr5	180078357	180081691	TEC	-	0.902852	0.0020749	0.011482	UP
ENSG00000116833.14	NR5A2	chr1	200027614	200177420	protein_coding	+	0.909023	0.0110923	0.045231	UP
ENSG00000258701.1	LINC00638	chr14	104821201	104823718	lncRNA	+	0.909329	0.00134355	0.00796707	UP
ENSG00000270006.2	AC010531.6	chr16	87317509	87318043	lncRNA	+	0.910373	0.000177287	0.00138472	UP
ENSG00000133466.14	C1QTNF6	chr22	37180166	37199385	protein_coding	-	0.911264	2.24364e-07	3.66506e-06	UP
ENSG00000107902.14	LHPP	chr10	124461823	124617888	protein_coding	+	0.911729	7.34225e-13	3.05659e-11	UP
ENSG00000226754.2	AL606760.1	chr1	53238550	53246482	lncRNA	+	0.914051	2.62806e-05	0.000261987	UP
ENSG00000224086.6	PPM1F-AS1	chr22	21938269	21977632	lncRNA	+	0.91413	0.00374155	0.0187814	UP
ENSG00000180881.19	CAPS2	chr12	75275979	75390928	protein_coding	-	0.914327	0.000639032	0.00422543	UP
ENSG00000117242.7	PINK1-AS	chr1	20642657	20652193	lncRNA	-	0.915095	2.42905e-11	8.15632e-10	UP
ENSG00000259291.2	ZNF710-AS1	chr15	90074512	90082207	lncRNA	-	0.915427	4.01868e-06	4.94204e-05	UP
ENSG00000178947.9	SMIM10L2A	chrX	135421944	135428075	protein_coding	+	0.915742	0.00871987	0.037325	UP
ENSG00000267278.6	MAP3K14-AS1	chr17	45247916	45269824	lncRNA	+	0.91807	2.48636e-09	5.89751e-08	UP
ENSG00000233930.4	KRTAP5-AS1	chr11	1571353	1599184	lncRNA	+	0.920637	0.00364255	0.0183943	UP
ENSG00000270049.3	AC009061.2	chr16	67481314	67505977	lncRNA	+	0.921774	0.00234719	0.0127807	UP
ENSG00000183850.14	ZNF730	chr19	23075210	23147221	protein_coding	+	0.922618	4.13348e-08	7.91716e-07	UP
ENSG00000146674.15	IGFBP3	chr7	45912245	45921874	protein_coding	-	0.924527	7.4107e-26	1.16284e-23	UP
ENSG00000100867.15	DHRS2	chr14	23630115	23645639	protein_coding	+	0.926698	3.88738e-07	5.98473e-06	UP
ENSG00000270071.3	AP001172.1	chr21	16291079	16310382	lncRNA	-	0.927849	0.00632742	0.0287865	UP
ENSG00000275764.1	AC092747.4	chr12	27037100	27038960	lncRNA	+	0.929004	0.0060249	0.0277115	UP
ENSG00000269473.1	AC012313.8	chr19	58440448	58445849	lncRNA	+	0.930666	0.00024911	0.0018751	UP
ENSG00000106236.4	NPTX2	chr7	98617285	98629869	protein_coding	+	0.933754	0.000861965	0.0054648	UP
ENSG00000176749.9	CDK5R1	chr17	32486993	32491253	protein_coding	+	0.93462	4.66305e-16	3.00776e-14	UP
ENSG00000113889.14	KNG1	chr3	186717348	186744410	protein_coding	+	0.936316	0.000795352	0.00510596	UP
ENSG00000234684.7	SDCBP2-AS1	chr20	1325405	1378735	lncRNA	+	0.936554	2.85312e-07	4.53916e-06	UP
ENSG00000237172.4	B3GNT9	chr16	67148104	67150998	protein_coding	-	0.936572	0.00762422	0.0335002	UP
ENSG00000277075.2	H2AC8	chr6	26216975	26217483	protein_coding	+	0.937556	0.000114993	0.000949683	UP
ENSG00000266916.7	ZNF793-AS1	chr19	37497159	37507122	lncRNA	-	0.940622	0.0102356	0.0423196	UP
ENSG00000176533.13	GNG7	chr19	2511219	2702694	protein_coding	-	0.950847	3.35883e-21	3.70356e-19	UP
ENSG00000207524.1	RNU6-33P	chr4	88684848	88684954	snRNA	-	0.954865	0.00194988	0.0109197	UP
ENSG00000206341.7	HLA-H	chr6	29887752	29890482	unprocessed_pseudogene	+	0.959379	4.9493e-06	5.94316e-05	UP
ENSG00000235374.2	SSR4P1	chr21	45070952	45074165	transcribed_processed_pseudogene	-	0.961822	6.70563e-07	9.85848e-06	UP
ENSG00000030419.16	IKZF2	chr2	212999691	213152427	protein_coding	-	0.961932	1.69435e-06	2.26702e-05	UP
ENSG00000271335.6	AL117336.2	chr10	35314552	35336401	lncRNA	-	0.963899	0.00865176	0.0370962	UP
ENSG00000163485.17	ADORA1	chr1	203090654	203167405	protein_coding	+	0.964295	0.000579656	0.00388317	UP
ENSG00000231856.2	AL162377.1	chr13	51803838	51813832	lncRNA	+	0.966198	3.25066e-07	5.12536e-06	UP
ENSG00000171617.15	ENC1	chr5	74627406	74641424	protein_coding	-	0.968363	2.91961e-17	2.22641e-15	UP
ENSG00000275494.1	AC133552.5	chr16	25106569	25107102	lncRNA	-	0.968923	1.02257e-05	0.000113985	UP
ENSG00000185010.15	F8	chrX	154835788	155026940	protein_coding	-	0.970754	1.11364e-10	3.34072e-09	UP
ENSG00000267532.5	MIR497HG	chr17	7015818	7019659	lncRNA	-	0.975429	0.000128284	0.00104778	UP
ENSG00000270820.6	AC016727.1	chr2	61471188	61484130	lncRNA	+	0.975897	3.40739e-05	0.000330787	UP
ENSG00000134020.8	PEBP4	chr8	22713251	23000000	protein_coding	-	0.976502	0.000263074	0.00196391	UP
ENSG00000109452.12	INPP4B	chr4	142023160	142847432	protein_coding	-	0.978776	3.57997e-24	5.12469e-22	UP
ENSG00000254973.2	AC105219.3	chr8	143758153	143771870	lncRNA	-	0.980894	0.00874362	0.0373939	UP
ENSG00000169122.11	FAM110B	chr8	57994509	58204279	protein_coding	+	0.982971	2.05637e-07	3.39312e-06	UP
ENSG00000255468.7	AP001107.9	chr11	66347950	66364804	lncRNA	+	0.98992	5.9818e-05	0.000544738	UP
ENSG00000267414.1	SETBP1-DT	chr18	44676927	44679717	lncRNA	-	0.997009	0.000604073	0.00402397	UP
ENSG00000168913.7	ENHO	chr9	34521043	34522990	protein_coding	-	0.997102	0.00132197	0.00786486	UP
ENSG00000065621.15	GSTO2	chr10	104268873	104304950	protein_coding	+	0.997151	0.00253141	0.0136068	UP
ENSG00000007255.10	TRAPPC6A	chr19	45162928	45178237	protein_coding	-	0.997846	6.24608e-12	2.31659e-10	UP
ENSG00000215417.13	MIR17HG	chr13	91347820	91354579	lncRNA	+	0.999668	0.00876955	0.0374929	UP
ENSG00000279879.1	AC091152.4	chr17	44689858	44693340	TEC	+	1.00002	0.00322521	0.0166716	UP
ENSG00000273901.1	AC012313.9	chr19	58500505	58501137	lncRNA	+	1.00011	0.00559639	0.0262059	UP
ENSG00000276449.1	AC004076.2	chr19	57449689	57453011	lncRNA	+	1.0023	0.00743363	0.0328752	UP
ENSG00000287136.1	AC073578.5	chr12	131457018	131458324	lncRNA	+	1.00266	0.0115457	0.0466027	UP
ENSG00000257261.6	AC008014.1	chr12	46383652	46876784	lncRNA	+	1.00627	0.000235169	0.00177754	UP
ENSG00000182324.7	KCNJ14	chr19	48455574	48466980	protein_coding	+	1.00969	0.00288945	0.015191	UP
ENSG00000216906.2	AL355312.1	chr6	149904243	149906418	processed_pseudogene	+	1.0098	0.00881342	0.0376311	UP
ENSG00000163492.15	CCDC141	chr2	178829757	179050086	protein_coding	-	1.01149	5.87201e-13	2.45706e-11	UP
ENSG00000102010.15	BMX	chrX	15464246	15556529	protein_coding	+	1.01487	1.11664e-07	1.95101e-06	UP
ENSG00000126016.16	AMOT	chrX	112774503	112840889	protein_coding	-	1.01679	5.21939e-22	6.40416e-20	UP
ENSG00000228486.10	C2orf92	chr2	97664217	97703064	protein_coding	+	1.01799	4.86439e-06	5.85845e-05	UP
ENSG00000206337.12	HCP5	chr6	31463170	31478936	lncRNA	+	1.01814	1.34729e-10	3.99029e-09	UP
ENSG00000145832.14	SLC25A48	chr5	135579202	135889770	protein_coding	+	1.01948	0.0105358	0.0433303	UP
ENSG00000235897.1	TM4SF19-AS1	chr3	196318330	196325570	lncRNA	+	1.02131	0.0124162	0.0493183	UP
ENSG00000183067.5	IGSF5	chr21	39745407	39802096	protein_coding	+	1.02246	5.69864e-05	0.000523627	UP
ENSG00000152763.17	DNAI4	chr1	66812885	66924856	protein_coding	-	1.02644	0.00545434	0.0257401	UP
ENSG00000189419.8	SPATA41	chr15	100344047	100350725	lncRNA	-	1.03104	0.00288456	0.0151709	UP
ENSG00000152926.15	ZNF117	chr7	64971772	65006684	protein_coding	-	1.03306	8.26381e-06	9.46366e-05	UP
ENSG00000012223.13	LTF	chr3	46435645	46485234	protein_coding	-	1.0354	0.00118541	0.00718066	UP
ENSG00000271888.1	AL136162.1	chr6	15243923	15245000	lncRNA	-	1.03608	0.007125	0.0317339	UP
ENSG00000143127.13	ITGA10	chr1	145891208	145910111	protein_coding	-	1.03613	0.0118296	0.0475956	UP
ENSG00000248508.8	SRP14-AS1	chr15	40039242	40076539	lncRNA	+	1.03931	1.69482e-06	2.26702e-05	UP
ENSG00000071246.11	VASH1	chr14	76761468	76783015	protein_coding	+	1.04074	7.77404e-12	2.8445e-10	UP
ENSG00000254718.6	AL157756.1	chr14	60240121	60248765	lncRNA	-	1.04281	0.00584561	0.0270853	UP
ENSG00000104059.4	FAM189A1	chr15	29120254	29570723	protein_coding	-	1.04518	0.00704255	0.0314504	UP
ENSG00000273473.1	BX649601.1	chr9	134168769	134169340	lncRNA	+	1.0454	0.00522136	0.0248089	UP
ENSG00000109819.9	PPARGC1A	chr4	23755041	23904089	protein_coding	-	1.04656	0.010812	0.0443319	UP
ENSG00000166963.13	MAP1A	chr15	43510958	43531620	protein_coding	+	1.05021	2.70725e-08	5.27834e-07	UP
ENSG00000233237.8	LINC00472	chr6	71343427	71420745	lncRNA	-	1.05142	0.000838568	0.00534137	UP
ENSG00000277224.2	H2BC7	chr6	26199520	26200715	protein_coding	+	1.05292	4.91499e-06	5.90631e-05	UP
ENSG00000106541.12	AGR2	chr7	16791811	16833433	protein_coding	-	1.06109	4.0318e-15	2.34146e-13	UP
ENSG00000178665.16	ZNF713	chr7	55887456	55942530	protein_coding	+	1.06172	0.000891098	0.0056146	UP
ENSG00000169760.17	NLGN1	chr3	173396284	174286644	protein_coding	+	1.0643	8.04336e-14	3.7827e-12	UP
ENSG00000239779.7	WBP1	chr2	74458400	74460891	protein_coding	+	1.06444	6.18994e-15	3.48323e-13	UP
ENSG00000228672.4	PROB1	chr5	139390592	139395104	protein_coding	-	1.06676	3.09797e-05	0.000302776	UP
ENSG00000263004.2	AC007114.1	chr17	57071814	57085024	lncRNA	-	1.07083	1.90702e-07	3.17558e-06	UP
ENSG00000259345.7	AC013652.1	chr15	38865322	39427195	lncRNA	-	1.07159	1.58094e-06	2.13925e-05	UP
ENSG00000182612.10	TSPAN10	chr17	81637171	81648749	protein_coding	+	1.07262	3.53274e-05	0.000340726	UP
ENSG00000137434.11	C6orf52	chr6	10671418	10694797	protein_coding	-	1.07424	0.00198876	0.0110918	UP
ENSG00000196660.11	SLC30A10	chr1	219685427	219958647	protein_coding	-	1.0757	2.89604e-06	3.67786e-05	UP
ENSG00000186019.11	AC021092.1	chr19	44103007	44113183	lncRNA	-	1.07587	8.15894e-06	9.36986e-05	UP
ENSG00000229666.1	MAST4-AS1	chr5	67001383	67003953	lncRNA	-	1.07976	0.000682381	0.00446681	UP
ENSG00000144821.10	MYH15	chr3	108380368	108529322	protein_coding	-	1.08515	0.000530741	0.00358492	UP
ENSG00000101096.20	NFATC2	chr20	51386957	51562831	protein_coding	-	1.09165	0.0119047	0.0478151	UP
ENSG00000161381.14	PLXDC1	chr17	39063313	39154394	protein_coding	-	1.09255	0.0119494	0.0479356	UP
ENSG00000159708.18	LRRC36	chr16	67326798	67385204	protein_coding	+	1.09713	0.0109159	0.044657	UP
ENSG00000170465.10	KRT6C	chr12	52468516	52473805	protein_coding	-	1.09864	4.6465e-07	7.0536e-06	UP
ENSG00000220008.3	LINGO3	chr19	2289784	2292024	protein_coding	-	1.10209	4.10038e-05	0.000390169	UP
ENSG00000139645.11	ANKRD52	chr12	56237807	56258384	protein_coding	-	1.10367	1.11041e-36	4.21415e-34	UP
ENSG00000286729.1	AC137695.3	chr3	129277753	129278782	lncRNA	-	1.10545	0.00851489	0.0366151	UP
ENSG00000138669.9	PRKG2	chr4	81087370	81215117	protein_coding	-	1.10552	0.000471257	0.0032504	UP
ENSG00000115423.19	DNAH6	chr2	84516455	84819589	protein_coding	+	1.10869	0.000762229	0.00492041	UP
ENSG00000253404.1	AC034243.1	chr5	138744434	138753309	lncRNA	-	1.11049	7.0587e-05	0.000625018	UP
ENSG00000147180.17	ZNF711	chrX	85243991	85273362	protein_coding	+	1.11088	0.00528119	0.0250243	UP
ENSG00000104760.17	FGL1	chr8	17864380	17910365	protein_coding	-	1.11174	0.00233289	0.0127241	UP
ENSG00000021461.17	CYP3A43	chr7	99828013	99866102	protein_coding	+	1.11472	0.00790628	0.0343785	UP
ENSG00000021645.20	NRXN3	chr14	78170373	79868291	protein_coding	+	1.11682	0.000252438	0.00189246	UP
ENSG00000177469.13	CAVIN1	chr17	42402449	42423256	protein_coding	-	1.11837	0.00574925	0.0267147	UP
ENSG00000157502.13	PWWP3B	chrX	106168305	106208956	protein_coding	+	1.11948	0.00195793	0.0109535	UP
ENSG00000215374.6	FAM66B	chr8	7298744	7355359	lncRNA	-	1.13204	0.000105408	0.000880372	UP
ENSG00000276116.2	FUT8-AS1	chr14	65411170	65412690	lncRNA	-	1.13341	0.00258727	0.0138705	UP
ENSG00000047662.5	FAM184B	chr4	17629306	17781621	protein_coding	-	1.13435	3.89999e-07	5.99283e-06	UP
ENSG00000261534.1	AL596244.1	chr9	121815674	121819452	lncRNA	-	1.13531	5.24473e-05	0.000486576	UP
ENSG00000057704.13	TMCC3	chr12	94567122	94650557	protein_coding	-	1.13704	1.00875e-07	1.78544e-06	UP
ENSG00000113296.14	THBS4	chr5	79991311	80083287	protein_coding	+	1.13825	0.00930966	0.0392367	UP
ENSG00000213694.6	S1PR3	chr9	88990863	89005155	protein_coding	+	1.14164	2.13209e-32	5.61186e-30	UP
ENSG00000269439.6	AC010618.3	chr19	17488990	17511889	lncRNA	-	1.14512	0.00138107	0.00814225	UP
ENSG00000171914.16	TLN2	chr15	62390526	62844631	protein_coding	+	1.14866	1.01802e-16	7.25464e-15	UP
ENSG00000251432.7	LINC02615	chr4	128292751	128519398	lncRNA	+	1.15033	0.000114503	0.000946596	UP
ENSG00000175161.14	CADM2	chr3	84958989	86074429	protein_coding	+	1.15289	5.0619e-05	0.000472125	UP
ENSG00000160145.15	KALRN	chr3	124080023	124726325	protein_coding	+	1.15452	9.26503e-06	0.000104852	UP
ENSG00000139209.16	SLC38A4	chr12	46764761	46832408	protein_coding	-	1.16014	0.000218962	0.00167208	UP
ENSG00000229637.4	PRAC2	chr17	48723185	48724758	protein_coding	+	1.16063	9.42657e-09	1.95218e-07	UP
ENSG00000220848.5	RPS18P9	chr6	149592687	149601878	transcribed_processed_pseudogene	+	1.16382	1.63679e-11	5.65908e-10	UP
ENSG00000147082.18	CCNB3	chrX	50202713	50351914	protein_coding	+	1.16931	1.23474e-05	0.000135506	UP
ENSG00000113448.19	PDE4D	chr5	58969038	60522120	protein_coding	-	1.17403	4.1754e-10	1.14904e-08	UP
ENSG00000167419.11	LPO	chr17	58218548	58268518	protein_coding	+	1.1777	0.00613176	0.0281079	UP
ENSG00000286835.1	AL133477.1	chr9	96416724	96417377	lncRNA	-	1.17944	0.0100017	0.0415736	UP
ENSG00000266729.5	DSG1-AS1	chr18	31343368	31426988	lncRNA	-	1.18166	0.000228993	0.0017365	UP
ENSG00000244541.6	LINC01213	chr3	150238519	150244232	lncRNA	+	1.18341	6.74078e-07	9.90124e-06	UP
ENSG00000119403.15	PHF19	chr9	120855651	120894896	protein_coding	-	1.18613	7.19439e-12	2.64426e-10	UP
ENSG00000180998.12	GPR137C	chr14	52552836	52637713	protein_coding	+	1.1894	2.53019e-07	4.1044e-06	UP
ENSG00000152931.9	PART1	chr5	60487713	60548813	lncRNA	+	1.19398	0.000101575	0.00085399	UP
ENSG00000128641.19	MYO1B	chr2	191245185	191425389	protein_coding	+	1.19515	4.26055e-48	3.02295e-45	UP
ENSG00000277586.4	NEFL	chr8	24950955	24956721	protein_coding	-	1.20196	2.72351e-15	1.62802e-13	UP
ENSG00000078018.20	MAP2	chr2	209424058	209734118	protein_coding	+	1.20524	5.17018e-29	1.068e-26	UP
ENSG00000109339.24	MAPK10	chr4	85990007	86594625	protein_coding	-	1.20654	3.5319e-07	5.50497e-06	UP
ENSG00000229656.7	ITGB1-DT	chr10	32958437	33082102	lncRNA	+	1.20783	0.0089048	0.0379221	UP
ENSG00000139445.18	FOXN4	chr12	109277978	109309284	protein_coding	-	1.20831	0.000270203	0.00200794	UP
ENSG00000225255.6	PSLNR	chr22	15746630	15778297	lncRNA	+	1.21001	8.11621e-23	1.02673e-20	UP
ENSG00000154556.18	SORBS2	chr4	185585444	185956652	protein_coding	-	1.21911	4.88269e-38	2.09686e-35	UP
ENSG00000090402.8	SI	chr3	164978898	165078496	protein_coding	-	1.22231	1.32482e-10	3.93803e-09	UP
ENSG00000101871.16	MID1	chrX	10445310	10833654	protein_coding	-	1.23003	1.07031e-07	1.88036e-06	UP
ENSG00000176563.10	CNTD1	chr17	42798800	42811587	protein_coding	+	1.23291	0.00550285	0.0258485	UP
ENSG00000046889.19	PREX2	chr8	67952046	68237032	protein_coding	+	1.2353	0.000148859	0.00120021	UP
ENSG00000129946.10	SHC2	chr19	416583	460996	protein_coding	-	1.2354	1.15358e-11	4.09245e-10	UP
ENSG00000235984.5	GPC5-AS1	chr13	92701389	92721614	lncRNA	-	1.2447	7.76032e-11	2.3985e-09	UP
ENSG00000162407.9	PLPP3	chr1	56494761	56645301	protein_coding	-	1.24912	2.10178e-30	4.76375e-28	UP
ENSG00000287342.1	AC188616.1	chr7	329776	333172	lncRNA	-	1.25387	0.0121454	0.048531	UP
ENSG00000188089.13	PLA2G4E	chr15	41981582	42051190	protein_coding	-	1.25744	0.00720735	0.0320394	UP
ENSG00000183580.10	FBXL7	chr5	15500180	15939795	protein_coding	+	1.26118	1.03753e-05	0.000115336	UP
ENSG00000228201.1	AL022341.1	chr16	648473	649200	lncRNA	-	1.26627	0.00251426	0.0135324	UP
ENSG00000279561.2	AL845472.1	chr9	41269916	41273997	TEC	-	1.28882	0.00861351	0.0369613	UP
ENSG00000226864.2	ATE1-AS1	chr10	121928312	121951965	transcribed_unitary_pseudogene	+	1.28902	0.00396575	0.0197081	UP
ENSG00000143178.13	TBX19	chr1	168280877	168314426	protein_coding	+	1.29495	0.00502773	0.0240891	UP
ENSG00000007174.18	DNAH9	chr17	11598470	11969748	protein_coding	+	1.30144	0.000801911	0.00513773	UP
ENSG00000078487.17	ZCWPW1	chr7	100400826	100428992	protein_coding	-	1.30433	8.65177e-08	1.54812e-06	UP
ENSG00000155657.28	TTN	chr2	178525989	178830802	protein_coding	-	1.30504	1.43901e-07	2.44361e-06	UP
ENSG00000146233.8	CYP39A1	chr6	46549580	46652830	protein_coding	-	1.30929	8.43083e-13	3.47431e-11	UP
ENSG00000226609.2	AL390067.1	chr9	112748902	112750565	lncRNA	-	1.32679	0.0113825	0.0460691	UP
ENSG00000087258.16	GNAO1	chr16	56191390	56357444	protein_coding	+	1.32782	0.000295246	0.00216156	UP
ENSG00000258314.3	AL589182.1	chr14	19024090	19055551	lncRNA	+	1.32914	2.86338e-15	1.70538e-13	UP
ENSG00000169918.10	OTUD7A	chr15	31475398	31870789	protein_coding	-	1.33259	0.00392135	0.0195287	UP
ENSG00000066032.19	CTNNA2	chr2	79185231	80648861	protein_coding	+	1.33348	3.18153e-05	0.000310337	UP
ENSG00000205832.7	C16orf96	chr16	4556490	4600714	protein_coding	+	1.3341	0.00020809	0.00159503	UP
ENSG00000186472.20	PCLO	chr7	82754012	83162930	protein_coding	-	1.3387	1.18236e-19	1.1218e-17	UP
ENSG00000230487.8	PSMG3-AS1	chr7	1570073	1589626	lncRNA	+	1.34265	3.98684e-07	6.09758e-06	UP
ENSG00000285763.1	AL358777.1	chr6	10659498	10692860	lncRNA	+	1.34412	0.00896651	0.0381153	UP
ENSG00000115361.8	ACADL	chr2	210187126	210225447	protein_coding	-	1.3449	0.00404085	0.0200008	UP
ENSG00000155961.5	RAB39B	chrX	155258235	155264491	protein_coding	-	1.34561	1.36913e-25	2.08811e-23	UP
ENSG00000130518.17	IQCN	chr19	18257097	18274509	protein_coding	-	1.3493	6.04304e-10	1.61932e-08	UP
ENSG00000107099.16	DOCK8	chr9	214854	465259	protein_coding	+	1.35128	0.00784491	0.0342119	UP
ENSG00000188039.16	NWD1	chr19	16719847	16817963	protein_coding	+	1.3568	1.75023e-11	6.01305e-10	UP
ENSG00000168070.12	MAJIN	chr11	64937517	64972108	protein_coding	-	1.35705	2.69807e-08	5.26672e-07	UP
ENSG00000171855.7	IFNB1	chr9	21077104	21077942	protein_coding	-	1.37863	6.56733e-06	7.70469e-05	UP
ENSG00000281501.1	SEPSECS-AS1	chr4	25160641	25201440	lncRNA	+	1.38497	5.7125e-06	6.76014e-05	UP
ENSG00000176204.14	LRRTM4	chr2	76747685	77593319	protein_coding	-	1.38643	0.00042262	0.0029587	UP
ENSG00000185052.13	SLC24A3	chr20	19212642	19722926	protein_coding	+	1.38866	0.00914167	0.0386985	UP
ENSG00000130783.14	CCDC62	chr12	122774526	122827528	protein_coding	+	1.39138	0.0122801	0.0489189	UP
ENSG00000232104.3	RFX3-AS1	chr9	3526723	3691814	lncRNA	+	1.40094	0.0104594	0.0430702	UP
ENSG00000277147.6	LINC00869	chr1	149606334	149705716	transcribed_unprocessed_pseudogene	+	1.40335	0.000671639	0.00440898	UP
ENSG00000135744.9	AGT	chr1	230690776	230745576	protein_coding	-	1.4157	5.74254e-07	8.57387e-06	UP
ENSG00000149926.13	TLCD3B	chr16	30024427	30052978	protein_coding	-	1.42353	0.00145707	0.00853172	UP
ENSG00000174473.16	GALNTL6	chr4	171812254	173041559	protein_coding	+	1.4243	0.0122248	0.0487409	UP
ENSG00000286753.1	AC091978.1	chr5	5390096	5422116	lncRNA	-	1.42575	0.0126275	0.0499559	UP
ENSG00000172365.4	OR5B2	chr11	58421238	58428121	protein_coding	-	1.42764	2.63091e-06	3.37529e-05	UP
ENSG00000246350.1	AL049543.1	chr6	28587378	28591747	lncRNA	+	1.42878	0.000254448	0.00190649	UP
ENSG00000153832.12	FBXO36	chr2	229922302	230013119	protein_coding	+	1.43393	1.16877e-09	2.9709e-08	UP
ENSG00000184735.7	DDX53	chrX	22999960	23003589	protein_coding	+	1.45147	0.00528626	0.025041	UP
ENSG00000155761.14	SPAG17	chr1	117953590	118185228	protein_coding	-	1.46396	0.000180656	0.00140521	UP
ENSG00000225339.4	AL354740.1	chr6	34248535	34286768	lncRNA	+	1.4691	7.75406e-12	2.84356e-10	UP
ENSG00000165091.18	TMC1	chr9	72521608	72838297	protein_coding	+	1.47416	0.0060681	0.0278787	UP
ENSG00000230146.1	SEPHS1P4	chrX	73769248	73770423	processed_pseudogene	+	1.47553	0.00886585	0.0378154	UP
ENSG00000257285.6	AL132780.1	chr14	22929607	22956374	lncRNA	+	1.47845	0.00550739	0.0258485	UP
ENSG00000264278.1	ZNF236-DT	chr18	76794732	76822295	lncRNA	-	1.48195	9.07719e-05	0.000775147	UP
ENSG00000177398.18	UMODL1	chr21	42062959	42143453	protein_coding	+	1.50572	0.000547177	0.00368374	UP
ENSG00000169752.17	NRG4	chr15	75935969	76059795	protein_coding	-	1.51071	1.53428e-09	3.7657e-08	UP
ENSG00000118271.12	TTR	chr18	31557009	31598833	protein_coding	+	1.51109	5.17436e-24	7.21713e-22	UP
ENSG00000249392.1	AC096588.1	chr4	59551142	59630324	lncRNA	-	1.52075	3.31621e-07	5.21361e-06	UP
ENSG00000214562.15	NUTM2D	chr10	87357720	87370695	protein_coding	+	1.52341	7.39815e-05	0.000650512	UP
ENSG00000232995.7	RGS5	chr1	163244505	163321894	lncRNA	-	1.52532	0.000340327	0.00244985	UP
ENSG00000273472.1	AC096733.2	chr4	140756528	140757921	lncRNA	+	1.52567	1.84932e-07	3.08579e-06	UP
ENSG00000280809.4	LINC00836	chr10	25651712	25732935	lncRNA	+	1.52584	0.00362209	0.018317	UP
ENSG00000286681.1	AF235103.3	chr8	144854875	144869489	lncRNA	-	1.54949	0.00918507	0.0388219	UP
ENSG00000145321.13	GC	chr4	71741696	71804041	protein_coding	-	1.55788	0.00601247	0.0276777	UP
ENSG00000237489.5	C10orf143	chr10	130020025	130110830	protein_coding	-	1.5748	6.49317e-06	7.63415e-05	UP
ENSG00000118520.15	ARG1	chr6	131470832	131584332	protein_coding	+	1.57665	1.4612e-05	0.000156877	UP
ENSG00000109667.12	SLC2A9	chr4	9771153	10054936	protein_coding	-	1.58298	0.00611627	0.0280605	UP
ENSG00000231028.9	LINC00271	chr6	135497422	135813990	lncRNA	+	1.59739	0.00126911	0.007603	UP
ENSG00000233452.7	STXBP5-AS1	chr6	146824539	147204614	lncRNA	-	1.6122	0.00491579	0.02365	UP
ENSG00000135205.15	CCDC146	chr7	77122434	77329533	protein_coding	+	1.62646	0.0028642	0.0150777	UP
ENSG00000111249.14	CUX2	chr12	111034165	111350554	protein_coding	+	1.64017	1.06503e-07	1.87489e-06	UP
ENSG00000019549.13	SNAI2	chr8	48917598	48921740	protein_coding	-	1.65054	6.15558e-15	3.47588e-13	UP
ENSG00000069206.15	ADAM7	chr8	24440930	24526970	protein_coding	+	1.65512	3.13603e-27	5.38704e-25	UP
ENSG00000141639.12	MAPK4	chr18	50560087	50731826	protein_coding	+	1.65679	3.59348e-10	1.00243e-08	UP
ENSG00000146592.17	CREB5	chr7	28299321	28825894	protein_coding	+	1.66974	1.12305e-05	0.000123748	UP
ENSG00000267481.1	AC011477.1	chr19	19788755	19790531	lncRNA	-	1.67618	8.84678e-05	0.000759046	UP
ENSG00000214870.9	AC004540.1	chr7	26398593	26497595	lncRNA	+	1.67968	0.000920414	0.0057615	UP
ENSG00000278383.1	AL031673.1	chr20	25680781	25681246	lncRNA	+	1.68199	1.76107e-06	2.34794e-05	UP
ENSG00000272970.3	AC107294.2	chr3	184712245	184740104	lncRNA	+	1.68841	1.87946e-07	3.13288e-06	UP
ENSG00000287499.1	AL357139.2	chr6	102350271	102369827	lncRNA	-	1.69926	2.83313e-31	6.90057e-29	UP
ENSG00000163815.6	CLEC3B	chr3	45001548	45036071	protein_coding	+	1.71604	0.00355144	0.0180155	UP
ENSG00000286086.1	AC099661.1	chr3	185499140	185501109	lncRNA	+	1.72145	0.000177343	0.00138472	UP
ENSG00000170873.19	MTSS1	chr8	124550784	124728473	protein_coding	-	1.72446	0.00086379	0.00547	UP
ENSG00000256742.1	KDM2B-DT	chr12	121580792	121593504	lncRNA	+	1.72584	9.51544e-05	0.000805407	UP
ENSG00000137948.19	BRDT	chr1	91949343	92014426	protein_coding	+	1.72643	3.05492e-21	3.4146e-19	UP
ENSG00000173988.13	LRRC63	chr13	46211940	46277366	protein_coding	+	1.74215	0.00447242	0.0218388	UP
ENSG00000138193.16	PLCE1	chr10	93993931	94332823	protein_coding	+	1.74322	0.000600419	0.00400582	UP
ENSG00000197415.12	VEPH1	chr3	157259742	157533619	protein_coding	-	1.74887	7.84647e-08	1.4275e-06	UP
ENSG00000275395.6	FCGBP	chr19	39863323	39934626	protein_coding	-	1.76673	7.69181e-27	1.26791e-24	UP
ENSG00000173517.10	PEAK1	chr15	77100656	77420144	protein_coding	-	1.77039	0.000107129	0.000893781	UP
ENSG00000108798.9	ABI3	chr17	49210411	49223225	protein_coding	+	1.78061	1.54511e-06	2.09541e-05	UP
ENSG00000274827.4	LINC01297	chr14	19344578	19384587	lncRNA	-	1.79824	0.000287524	0.00211642	UP
ENSG00000246695.8	RASSF8-AS1	chr12	25936683	25959765	lncRNA	-	1.8003	0.000641287	0.00423691	UP
ENSG00000255052.5	FAM66D	chr8	12115767	12177550	lncRNA	+	1.80723	5.06292e-05	0.000472125	UP
ENSG00000169758.13	TMEM266	chr15	76059958	76229121	protein_coding	+	1.81305	2.68343e-09	6.2918e-08	UP
ENSG00000237457.6	LINC01351	chr1	190478551	190480735	lncRNA	+	1.82547	2.21941e-07	3.62912e-06	UP
ENSG00000249896.2	LINC02495	chr4	6200733	6239937	transcribed_unprocessed_pseudogene	+	1.83033	0.000288488	0.00212065	UP
ENSG00000141668.10	CBLN2	chr18	72536680	72638521	protein_coding	-	1.83143	9.62232e-38	4.02632e-35	UP
ENSG00000090104.12	RGS1	chr1	192575763	192580024	protein_coding	+	1.8384	1.35427e-09	3.35871e-08	UP
ENSG00000240057.6	AC078785.1	chr3	113019468	113184377	lncRNA	+	1.87879	0.00205085	0.0113682	UP
ENSG00000246090.7	AP002026.1	chr4	99088805	99301356	lncRNA	+	1.87901	6.54887e-06	7.68856e-05	UP
ENSG00000160182.3	TFF1	chr21	42362282	42366535	protein_coding	-	1.88815	1.56032e-08	3.13196e-07	UP
ENSG00000186976.15	EFCAB6	chr22	43528744	43812337	protein_coding	-	1.89738	0.00217423	0.0119586	UP
ENSG00000205549.10	C9orf92	chr9	16203935	16410990	lncRNA	-	1.92707	7.88166e-05	0.000687444	UP
ENSG00000111254.8	AKAP3	chr12	4615508	4649051	protein_coding	-	1.9297	0.000820766	0.0052423	UP
ENSG00000213937.4	CLDN9	chr16	3012923	3014505	protein_coding	+	1.93097	0.00120554	0.00727557	UP
ENSG00000168675.19	LDLRAD4	chr18	13217498	13652755	protein_coding	+	1.93515	3.29303e-07	5.18216e-06	UP
ENSG00000115641.19	FHL2	chr2	105357712	105438513	protein_coding	-	1.96912	0.000681896	0.00446543	UP
ENSG00000233242.3	AL512604.2	chr9	37112548	37120446	lncRNA	-	1.9883	0.000164876	0.00130296	UP
ENSG00000112706.12	IMPG1	chr6	75921114	76072678	protein_coding	-	2.01055	0.000649728	0.00428227	UP
ENSG00000249306.6	LINC01411	chr5	174336295	174532457	lncRNA	+	2.02624	6.96551e-06	8.13673e-05	UP
ENSG00000214783.9	POLR2J4	chr7	43940895	44019175	lncRNA	-	2.05678	2.44117e-09	5.80721e-08	UP
ENSG00000091129.21	NRCAM	chr7	108147623	108456717	protein_coding	-	2.06975	3.46219e-05	0.000334851	UP
ENSG00000258710.8	LINC01193	chr15	20940380	21058440	lncRNA	+	2.16329	0.00153848	0.00894424	UP
ENSG00000149201.10	CCDC81	chr11	86374736	86423109	protein_coding	+	2.17858	7.90134e-05	0.000688792	UP
ENSG00000132837.15	DMGDH	chr5	78997564	79236038	protein_coding	-	2.21623	2.22957e-14	1.11952e-12	UP
ENSG00000113494.17	PRLR	chr5	35048756	35230487	protein_coding	-	2.248	0.000199694	0.00153645	UP
ENSG00000273032.3	DGCR5	chr22	18970439	19031242	lncRNA	+	2.30903	0.000496864	0.00340129	UP
ENSG00000164082.15	GRM2	chr3	51707068	51718613	protein_coding	+	2.31318	9.07335e-10	2.33178e-08	UP
ENSG00000138639.18	ARHGAP24	chr4	85475150	86002668	protein_coding	+	2.38396	0.000296884	0.00217063	UP
ENSG00000145934.16	TENM2	chr5	167284799	168264157	protein_coding	+	2.4721	1.76263e-06	2.34811e-05	UP
ENSG00000163631.17	ALB	chr4	73397114	73421482	protein_coding	+	2.48285	1.33554e-05	0.000144719	UP
ENSG00000202343.1	AL078581.1	chr6	149594625	149594759	snoRNA	+	2.59373	9.44453e-06	0.000106367	UP
ENSG00000106804.8	C5	chr9	120952335	121050275	protein_coding	-	2.64865	8.05044e-05	0.000699176	UP
ENSG00000248144.6	ADH1C	chr4	99336497	99352746	protein_coding	-	2.77458	5.83858e-47	3.96999e-44	UP
ENSG00000137817.17	PARP6	chr15	72241181	72272999	protein_coding	-	2.80402	8.85867e-05	0.000759667	UP
ENSG00000244617.2	ASPRV1	chr2	69960089	69962265	protein_coding	-	2.84933	9.43384e-05	0.000799744	UP
ENSG00000004846.16	ABCB5	chr7	20615207	20777038	protein_coding	+	2.90947	3.70329e-12	1.42197e-10	UP
ENSG00000229332.2	PGBD4P8	chr1	60097415	60097976	processed_pseudogene	+	2.97992	8.1839e-05	0.000708652	UP
ENSG00000142233.14	NTN5	chr19	48661407	48673081	protein_coding	-	3.04091	1.15664e-11	4.09442e-10	UP
ENSG00000196616.14	ADH1B	chr4	99304971	99352760	protein_coding	-	4.03472	1.49986e-10	4.40221e-09	UP
ENSG00000147872.10	PLIN2	chr9	19108375	19149290	protein_coding	-	4.64472	3.90692e-07	5.99784e-06	UP
ENSG00000073734.10	ABCB11	chr2	168915498	169031324	protein_coding	-	4.75495	2.01863e-36	7.48681e-34	UP
ENSG00000146039.11	SLC17A4	chr6	25754699	25781199	protein_coding	+	5.0502	4.80262e-06	5.7969e-05	UP
ENSG00000167910.4	CYP7A1	chr8	58490178	58500163	protein_coding	-	5.07063	5.26706e-06	6.27853e-05	UP

## Sheet: Table S3
Significant Gene set: 32 (p.adj < 0.05)
Gene set	Description	Category	Size	Enrichment Score	NES	pvalue	p.adjust	Leading Edge Number	Leading Edge Genes	Gene set link
HALLMARK_MTORC1_SIGNALING	mTORC1 signaling	signaling	196	-0.457	-2.016	0	0	84	SORD, TES, SKAP2, GLA, PITPNB, PSMA3, HPRT1, ATP5MC1, HMGCR, STIP1, NFKBIB, PIK3R3, SLC7A5, GCLC, PNO1, ACLY, ACTR3, ACSL3, NUPR1, TUBG1, TBK1, ADIPOR2, TPI1, IDH1, LDHA, GSR, TRIB3, FADS2, MLLT11, HSPA4, RIT1, CTH, GGA2, INSIG1, DHCR7, RPA1, FADS1, ELOVL5, UFM1, CALR, DDIT4, PSMD13, SQLE, PRDX1, SLC9A3R1, SLC37A4, POLR3G, PDK1, TM7SF2, STARD4, P4HA1, ENO1, EDEM1, PSMD14, TUBA4A, ME1, SDF2L1, SEC…	HALLMARK_MTORC1_SIGNALING
HALLMARK_ANDROGEN_RESPONSE	androgen response	signaling	99	-0.501	-2.004	0	0	42	HMGCR, ALDH1A3, ACTN1, AZGP1, VAPA, ACSL3, ADRM1, HSD17B14, GSR, MAP7, PDLIM5, INSIG1, SPDEF, FADS1, ELOVL5, ZMIZ1, UBE2I, B4GALT1, SMS, ADAMTS1, DNAJB9, LMAN1, ABCC4, SCD, PMEPA1, BMPR1B, APPBP2, SAT1, KLK3, HOMER2, KLK2, ELK4, CCND1, NDRG1, PLPP1, ABHD2, CENPN, ITGAV, SGK1, LIFR, KRT19, TMPRSS2	HALLMARK_ANDROGEN_RESPONSE
HALLMARK_TNFA_SIGNALING_VIA_NFKB	TNFA signaling via NFKB	signaling	151	-0.441	-1.886	0	0	64	TNFSF9, NINJ1, BCL3, MYC, ATF3, IFNGR2, ZC3H12A, VEGFA, RELA, PFKFB3, NFKB2, RHOB, ETS2, SMAD3, DUSP1, MAFF, PDLIM5, PTPRE, ABCA1, RELB, CXCL11, BCL6, KLF10, IRF1, NR4A1, B4GALT5, B4GALT1, EFNA1, DUSP5, BTG3, TUBB2A, GFPT2, JAG1, MCL1, ICOSLG, SPSB1, JUNB, NAMPT, IL6ST, IFIT2, PMEPA1, PHLDA2, SAT1, TRIP10, FOSL2, HES1, SLC2A6, LAMB3, SLC16A6, SDC4, SIK1, LDLR, CCND1, EGR1, CXCL10, CDKN1A, DRAM1, …	HALLMARK_TNFA_SIGNALING_VIA_NFKB
HALLMARK_PROTEIN_SECRETION	protein secretion	pathway	90	-0.479	-1.906	0	0	41	ARFGEF2, ARFIP1, OCRL, RER1, GLA, AP2S1, ARF1, CLCN3, ARFGAP3, ANP32E, TSG101, CLTC, RAB2A, SOD1, TMED10, ATP1A1, KRT18, RAB22A, CD63, SNAP23, PPT1, ABCA1, NAPA, AP1G1, SCAMP1, ADAM10, KIF1B, SGMS1, BNIP3, STX12, SCRN1, LMAN1, ATP7A, USO1, MAPK1, SEC22B, VAMP3, TMED2, TOM1L1, IGF2R, YIPF6	HALLMARK_PROTEIN_SECRETION
HALLMARK_CHOLESTEROL_HOMEOSTASIS	cholesterol homeostasis	metabolic	67	-0.512	-1.904	0	0	37	FBXO6, CYP51A1, CPEB2, S100A11, ALDOC, HMGCS1, ERRFI1, MVD, CBS, FASN, GLDC, HMGCR, ETHE1, ATXN2, ATF3, NSDHL, TRIB3, FADS2, SREBF2, DHCR7, FDFT1, SQLE, HSD17B7, TM7SF2, STARD4, JAG1, TNFRSF12A, LGMN, SCD, EBP, ABCA2, LDLR, TP53INP1, CXCL16, MAL2, CD9, CLU	HALLMARK_CHOLESTEROL_HOMEOSTASIS
HALLMARK_COAGULATION	blood coagulation cascade	immune	73	-0.508	-1.944	0	0	28	ITGA2, HTRA1, CFD, MMP15, VWF, SERPING1, CTSB, RAPGEF3, HPN, ADAM9, CAPN2, SIRT2, CRIP2, LGMN, THBS1, CTSH, ISCU, DPP4, SPARC, HMGCS2, CTSO, PRSS23, CD9, CLU, FN1, DUSP6, TMPRSS6, MMP7	HALLMARK_COAGULATION
HALLMARK_MYOGENESIS	muscle differentiation	development	123	-0.421	-1.726	0	0.001	50	OCEL1, ACSL1, PRNP, EPHB3, MAPK12, GAA, COL1A1, FOXO4, DAPK2, RIT1, MEF2D, SPDEF, CACNA1H, CFD, SORBS3, AGRN, BIN1, ITGB5, GABARAPL2, NQO1, KCNH2, SYNGR2, ERBB3, ITGB1, TNNC1, CRAT, APP, MB, SIRT2, PFKM, ATP6AP1, ITGB4, PPFIA4, SCD, PLXNB2, COL3A1, TPM2, SPARC, MYO1C, MAPRE3, CDKN1A, MYLK, HBEGF, KIFC3, HSPB8, IGF1, ADCY9, CKMT2, CLU, CRYAB	HALLMARK_MYOGENESIS
HALLMARK_P53_PATHWAY	p53 pathway	proliferation	183	-0.373	-1.637	0	0.001	71	MAPKAPK3, ERCC5, CD81, TRAF4, SLC19A2, BTG1, LIF, GADD45A, TNFSF9, NINJ1, ABCC5, ANKRA2, ATF3, RALGDS, H2AJ, SLC3A2, PDGFA, GPX2, VAMP8, NUPR1, PVT1, HRAS, ZNF365, CTSF, MDM2, APAF1, PHLDA3, TRIB3, PTPRE, RPS27L, ST14, ZMAT3, ACVR1B, JAG2, WWP1, RXRA, BLCAP, DDIT4, PLK3, CTSD, STEAP3, TAX1BP3, PCNA, EPS8L2, FUCA1, APP, ITGB4, OSGIN1, INHBB, SAT1, PLXNB2, ISCU, TOB1, MKNK2, FAS, SDC1, SLC7A11, EPH…	HALLMARK_P53_PATHWAY
HALLMARK_OXIDATIVE_PHOSPHORYLATION	oxidative phosphorylation and citric acid cycle	metabolic	195	-0.363	-1.601	0	0.001	109	ATP5PF, SDHD, PDHA1, MRPS12, MRPS30, MRPL11, OPA1, COX10, VDAC3, MRPS11, DLAT, RHOT2, ATP5MC3, RHOT1, UQCRC1, HADHB, NDUFA9, COX4I1, NDUFS8, NDUFB5, ATP5MC2, NDUFB4, POLR2F, COX7C, NDUFB7, ATP6V1G1, ALAS1, ATP6V1C1, TIMM13, CYC1, COX11, AFG3L2, CYB5R3, ATP5F1E, ATP5F1D, MGST3, UQCRC2, HSD17B10, OGDH, PDHX, VDAC2, ACAT1, FDX1, UQCRQ, SUCLG1, NDUFAB1, TCIRG1, GPI, COX5B, RETSAT, MPC1, NDUFS4, ATP5F…	HALLMARK_OXIDATIVE_PHOSPHORYLATION
HALLMARK_INFLAMMATORY_RESPONSE	inflammation	immune	111	-0.426	-1.731	0	0.001	38	FFAR2, PTPRE, CD55, ABCA1, CXCL11, ACVR1B, SLC31A1, IRF1, FZD5, P2RX4, HPN, SELL, SGMS2, IL1R1, KIF1B, PVR, OSMR, ICOSLG, NAMPT, LYN, STAB1, SLC4A4, TNFSF10, SLC11A2, ATP2A2, LDLR, IFNAR1, CXCL10, CDKN1A, SCARF1, MXD1, BDKRB1, HBEGF, TNFSF15, MET, OPRK1, TNFRSF1B, CCL5	HALLMARK_INFLAMMATORY_RESPONSE
HALLMARK_UNFOLDED_PROTEIN_RESPONSE	unfolded protein response; ER stress	pathway	110	-0.427	-1.736	0	0.001	51	SLC30A5, DKC1, ARFGAP1, DCTN1, EXOSC1, PSAT1, NOP56, STC2, EIF4G1, ATF6, PARN, IARS1, NOLC1, EXOC2, ERN1, SRPRB, SPCS1, EIF2S1, SLC7A5, ATF3, VEGFA, EIF4E, ATP6V0D1, FUS, BAG3, SRPRA, YIF1A, EIF2AK3, CALR, DDIT4, IFIT1, DNAJC3, LSM1, TUBB2A, EDEM1, EXOSC5, DNAJB9, YWHAZ, DCP2, HYOU1, SHC1, SEC11A, TTC37, HERPUD1, HSP90B1, WFS1, HSPA5, WIPI1, ERO1A, PDIA6, TSPYL2	HALLMARK_UNFOLDED_PROTEIN_RESPONSE
HALLMARK_UV_RESPONSE_UP	UV response: upregulated genes	DNA damage	135	-0.388	-1.633	0	0.002	57	PPAT, MARK2, BTG1, SOD2, PRKACA, DGAT1, TMBIM6, GRINA, MRPL23, BID, AP2S1, IGFBP2, STIP1, PPP1R2, ATF3, BSG, RHOB, CLCN2, FKBP4, APOM, CHRNA5, PPT1, CLTB, GRPEL1, IRF1, MSX1, EPCAM, CASP3, NR4A1, SULT1A1, ATP6V1F, AMD1, KCNH2, CCNE1, BTG3, NUP58, CREG1, DLG4, TUBA4A, STARD3, JUNB, TFRC, IL6ST, CYP1A1, CDC34, LYN, LHX2, MAOA, AGO2, CYB5R1, RET, EPHX1, E2F5, PPIF, AQP3, CDKN1C, HSPA2	HALLMARK_UV_RESPONSE_UP
HALLMARK_COMPLEMENT	complement cascade	immune	135	-0.384	-1.615	0.001	0.002	35	IRF2, SPOCK2, MMP15, XPNPEP1, CALM3, MSRB1, IRF1, CD59, CASP3, CTSD, CP, SERPING1, APOBEC3G, CTSB, ADAM9, DUSP5, CASP10, ME1, CD46, LGMN, CTSH, LYN, KCNIP2, DPP4, HSPA5, JAK2, CTSO, TIMP2, PRSS3, CLU, CCL5, HSPA1A, FN1, DUSP6, TMPRSS6	HALLMARK_COMPLEMENT
HALLMARK_IL2_STAT5_SIGNALING	IL2 STAT5 signaling	signaling	143	-0.363	-1.535	0.001	0.005	43	AGER, SNX14, GSTO1, HIPK2, IGF1R, TNFRSF21, PRKCH, CASP3, P2RX4, NOP2, SYNGR2, CCNE1, SLC29A2, SELL, SH3BGRL2, CTSZ, P4HA1, NFKBIZ, CDCP1, PRAF2, SLC39A8, GABARAPL1, FAH, ST3GAL4, PHTF2, TNFSF10, TGM2, MYO1C, APLP1, NDRG1, CXCL10, BMPR2, PLPP1, ETFBKMT, CDKN1C, IGF2R, AMACR, TNFRSF18, MXD1, SPRY4, ITGAV, DHRS3, TNFRSF1B	HALLMARK_IL2_STAT5_SIGNALING
HALLMARK_ANGIOGENESIS	blood vessel formation	development	20	-0.656	-1.86	0.002	0.006	13	VEGFA, PDGFA, LRPAP1, JAG2, TNFRSF21, MSX1, APP, JAG1, SERPINA5, COL3A1, STC1, ITGAV, COL5A2	HALLMARK_ANGIOGENESIS
HALLMARK_XENOBIOTIC_METABOLISM	metabolism of xenobiotics	metabolic	131	-0.368	-1.534	0.003	0.009	55	TMBIM6, PEMT, CAT, PTS, HPRT1, NINJ1, UGDH, SLC12A4, JUP, DHRS7, DHPS, GCLC, ACOX2, KARS1, ETS2, DDAH2, IDH1, GSR, PTGES3, PDLIM5, AKR1C2, POR, BLVRB, ELOVL5, GSTO1, TNFRSF1A, MARCHF6, NQO1, TPST1, ACP2, IL1R1, CBR1, ACOX3, SLC22A1, SPINT2, ABHD6, GABARAPL1, HACL1, COMT, FAH, DDC, CYP1A1, CROT, ARPP19, MAOA, SLC6A6, FAS, ATP2A2, EPHA2, CYP2S1, UPB1, EPHX1, MCCC2, IGF1, NPC1	HALLMARK_XENOBIOTIC_METABOLISM
HALLMARK_ESTROGEN_RESPONSE_EARLY	early estrogen response	signaling	172	-0.334	-1.45	0.004	0.012	62	LAD1, ENDOD1, TBC1D30, LRIG1, CELSR1, KRT18, SYBU, WWC1, FKBP4, ZNF185, SULT2B1, UGCG, SLC16A1, DHCR7, BLVRB, ELOVL5, GREB1, FDFT1, CLDN7, IGF1R, KLF10, MSMB, MREG, SLC9A3R1, B4GALT1, TMEM164, CANT1, TFAP2C, PLAAT3, FLNB, TTC39A, TJP3, MYOF, SYNGR1, ELF3, INHBB, DEPTOR, ABCA3, IL6ST, SLC2A1, WFS1, SLC27A2, TOB1, HES1, JAK2, TGM2, KDM4B, FOXC1, RET, CCND1, PRSS23, PPIF, SCNN1A, AQP3, ANXA9, ABHD2,…	HALLMARK_ESTROGEN_RESPONSE_EARLY
HALLMARK_HEME_METABOLISM	heme metabolism and erythroid lineage	metabolic	163	-0.33	-1.422	0.005	0.014	62	FOXO3, OSBP2, GDE1, RAP1GAP, SLC25A38, HDGF, TFDP2, SYNJ1, RCL1, ATP6V0A1, HTRA2, CAT, DMTN, NR3C1, FBXO9, CCDC28A, GAPVD1, CLCN3, GCLC, SELENBP1, XPO7, EPOR, RAD23A, BSG, PDZK1IP1, RNF123, ENDOD1, YPEL5, TNS1, ABCB6, P4HA2, HTATIP2, RANBP10, ALDH6A1, TOP1, FECH, BLVRB, EPB41, BNIP3L, MXI1, CTSB, OPTN, HAGH, PPP2R5B, MINPP1, NFE2L1, MOSPD1, TFRC, SLC2A1, DCUN1D1, DCAF11, CPOX, SLC11A2, SLC7A11, A…	HALLMARK_HEME_METABOLISM
HALLMARK_APICAL_SURFACE	membrane proteins in the apical domain	cellular component	30	-0.548	-1.719	0.005	0.014	14	MDGA1, ADIPOR2, NTNG1, HSPB1, GSTM3, B4GALT1, ADAM10, APP, ATP8B1, LYN, RTN4RL1, SLC34A3, SCUBE1, SULF2	HALLMARK_APICAL_SURFACE
HALLMARK_APOPTOSIS	programmed cell death; caspase pathway	pathway	119	-0.36	-1.459	0.007	0.017	41	TSPO, ATF3, RELA, BCL10, SOD1, DAP3, RHOB, KRT18, LMNA, GSR, ISG20, BCL2L2, PPT1, CTH, HSPB1, BNIP3L, IRF1, CASP3, CYLD, DNAJC3, ERBB2, ERBB3, BTG3, PPP2R5B, APP, TNFRSF12A, MCL1, TGFBR3, SAT1, SLC20A1, TNFSF10, FAS, TIMP2, EBP, BCAP31, CCND1, CDKN1A, IGF2R, BIRC3, CLU, IER3	HALLMARK_APOPTOSIS
HALLMARK_MYC_TARGETS_V1	MYC targets, variant 1	proliferation	200	-0.302	-1.34	0.007	0.018	90	EIF4A1, SRSF2, XRCC6, VDAC3, SYNCRIP, PSMD8, TUFM, PPM1G, STARD7, HNRNPD, NHP2, PSMD1, TCP1, ABCE1, CCT4, AIMP2, RPS6, ETF1, APEX1, PSMB3, CBX3, POLD2, HSPE1, EIF3D, CYC1, CCT3, SMARCC1, PSMA2, PSMA4, PSMC6, SRSF1, ERH, HNRNPA3, DDX21, NDUFAB1, PSMD7, NOP56, PSMC4, EIF4H, SSBP1, SSB, PSMA7, HDGF, MRPL9, PSMB2, IARS1, YWHAE, NOLC1, MRPL23, RUVBL2, HPRT1, CCT7, EIF2S1, MYC, RAD23B, UBE2E1, PRDX3, H…	HALLMARK_MYC_TARGETS_V1
HALLMARK_FATTY_ACID_METABOLISM	fatty acid metabolism	metabolic	133	-0.338	-1.424	0.011	0.025	50	PSME1, MIF, FASN, ACSS1, D2HGDH, ADSL, HSDL2, PTS, UGDH, ACSL1, ALDH3A2, NTHL1, REEP6, GPD1, ADIPOR2, NSDHL, GRHPR, IDH1, LDHA, DLST, ACADVL, HSP90AA1, MGLL, ELOVL5, HSD17B7, H2AZ1, SUCLA2, TP53INP2, UBE2L6, SMS, PRDX6, CBR1, CRAT, SERINC1, GABARAPL1, CPT1A, ME1, HSPH1, CYP1A1, BMPR1B, HCCS, PPARA, YWHAH, MAOA, CPOX, HMGCS2, EPHX1, CEL, RDH11, PTPRG	HALLMARK_FATTY_ACID_METABOLISM
HALLMARK_PI3K_AKT_MTOR_SIGNALING	PI3K signaling via AKT to mTORC1	signaling	91	-0.367	-1.461	0.014	0.03	35	RPS6KA1, MYD88, ARF1, NFKBIB, PIK3R3, MKNK1, CLTC, RALB, EIF4E, PAK4, ACTR3, RAC1, TBK1, HRAS, PPP2R1B, TRIB3, RIT1, AKT1S1, ATF1, TNFRSF1A, PLA2G12A, CALR, PIN1, PDK1, FGF22, MAPK9, SLC2A1, HSP90B1, MAPK1, MKNK2, UBE2N, ACACA, PRKAA2, CDKN1A, CFL1	HALLMARK_PI3K_AKT_MTOR_SIGNALING
HALLMARK_HYPOXIA	response to hypoxia; HIF1A targets	pathway	163	-0.309	-1.334	0.015	0.03	52	NDST1, DUSP1, GRHPR, MAFF, P4HA2, LDHA, ISG20, SULT2B1, CCNG2, XPNPEP1, PFKP, BNIP3L, JMJD6, HOXB9, DDIT4, MXI1, CP, SLC37A4, ANKZF1, TMEM45A, PDK1, EFNA1, P4HA1, NEDD4L, ENO1, B3GALT6, SLC2A1, PPFIA4, ATP7A, TGFB3, SAP30, FOSL2, EDN2, HSPA5, HS3ST1, SLC6A6, TGM2, SDC4, STBD1, VLDLR, HK1, NDRG1, ERO1A, STC1, PRKCA, CDKN1A, CDKN1C, ACKR3, KIF5A, EFNA3, IER3, CA12	HALLMARK_HYPOXIA
HALLMARK_APICAL_JUNCTION	apical junction complex consisting of adherens and tight junctions	cellular component	146	-0.317	-1.344	0.015	0.03	60	GTF2F1, JUP, PIK3R3, ACTN1, RSU1, CDK8, ARPC2, IRS1, TUBG1, WASL, AMIGO1, HRAS, JAM3, MPZL1, MYL12B, MYL9, ACTN4, ITGA2, CRB3, INSIG1, CDH15, CLDN4, LIMA1, SORBS3, VASP, NFASC, CLDN15, CLDN7, ADAM15, TSC1, GRB7, MYH10, CDH1, VWF, NF2, B4GALT1, MAPK11, KCNH2, ADAM9, SGCE, MAPK13, LAMA3, ITGB1, CRAT, TSPAN4, CD274, MPP5, ITGA3, ITGB4, SHC1, MAPK14, ICAM5, PIK3CB, YWHAH, LAMB3, NEXN, AMIGO2, NECTIN4…	HALLMARK_APICAL_JUNCTION
HALLMARK_INTERFERON_GAMMA_RESPONSE	interferon gamma response	immune	160	-0.311	-1.337	0.016	0.03	50	BTG1, SOD2, PSME1, C1S, IFIT3, PARP12, MYD88, BANK1, PSMA3, NUP93, EIF4E3, EPSTI1, RBCK1, LAP3, PSME2, VAMP8, NCOA3, LY6E, PNPT1, RSAD2, ISG20, ST3GAL5, ZBP1, IRF2, CXCL11, SPPL2A, PFKP, IRF1, IFIT1, CASP3, RNF31, MX2, SERPING1, UBE2L6, CD274, NAMPT, IFIT2, IFITM2, IFI44L, TNFSF10, SP110, JAK2, FAS, OASL, CXCL10, DHX58, CDKN1A, HLA-DMA, CCL5, IDO1	HALLMARK_INTERFERON_GAMMA_RESPONSE
HALLMARK_EPITHELIAL_MESENCHYMAL_TRANSITION	epithelial mesenchymal transition	development	115	-0.339	-1.379	0.017	0.032	35	COLGALT1, QSOX1, MSX1, CD59, ITGB5, FUCA1, LAMA3, ITGB1, SGCB, PVR, TNFRSF12A, PLOD3, TGFBR3, IL32, THBS1, PMEPA1, SAT1, COL3A1, TPM2, SPARC, LAMC1, LAMA1, FAS, TGM2, SDC4, SDC1, APLP1, NNMT, CAP2, CALU, MYLK, ITGAV, MATN2, COL5A2, FN1	HALLMARK_EPITHELIAL_MESENCHYMAL_TRANSITION
HALLMARK_ESTROGEN_RESPONSE_LATE	late estrogen response	signaling	161	-0.312	-1.343	0.019	0.034	47	ISG20, UNC13B, SULT2B1, ATP2B4, SLC16A1, DHCR7, BLVRB, ST14, ELOVL5, LLGL2, FDFT1, CDH1, SLC9A3R1, TFAP2C, MAPK13, PLAAT3, FLNB, BTG3, TNNC1, TJP3, MYOF, SERPINA5, ABCA3, IL6ST, CPE, WFS1, SLC27A2, TOB1, HOMER2, JAK2, HMGCS2, FOXC1, RET, CCND1, PRSS23, HSPA4L, PPIF, SCNN1A, ANXA9, FGFR3, ABHD2, SGK1, HSPB8, ADD3, CD9, KRT19, CA12	HALLMARK_ESTROGEN_RESPONSE_LATE
HALLMARK_REACTIVE_OXYGEN_SPECIES_PATHWAY	reactive oxygen species pathway	pathway	44	-0.427	-1.449	0.023	0.039	22	ATOX1, SOD2, CAT, MBP, GCLC, SRXN1, PRNP, SOD1, SELENOS, GSR, SBNO2, LAMTOR5, MGST1, PFKP, PRDX4, PRDX1, NQO1, PRDX6, ABCC1, JUNB, TXNRD1, EGLN2	HALLMARK_REACTIVE_OXYGEN_SPECIES_PATHWAY
HALLMARK_PEROXISOME	peroxisomes	cellular component	92	-0.354	-1.409	0.023	0.039	36	ABCC5, TSPO, PEX14, ACSL1, BCL10, SOD1, STS, GSTK1, HRAS, CTPS1, IDH1, SCP2, SULT2B1, SLC23A2, PEX2, FADS1, ELOVL5, MSH2, PRDX1, CLN8, ABCD1, ABCD3, CRAT, PEX5, ABCB9, DLG4, PEX11B, SLC27A2, DIO1, YWHAH, UGT2B17, CLN6, CEL, SEMA3C, RDH11, DHRS3	HALLMARK_PEROXISOME
HALLMARK_ADIPOGENESIS	adipocyte development	development	172	-0.298	-1.293	0.025	0.041	64	SQOR, IFNGR1, SCARB1, MTARC2, GADD45A, DGAT1, PEMT, CAT, SAMM50, ETFB, PEX14, DHRS7, PRDX3, TALDO1, PFKFB3, SOD1, REEP6, MTCH2, ACLY, ADIPOR2, SLC19A1, UQCR11, YWHAG, IDH3A, IDH1, SCP2, COX6A1, DNAJC15, RNF11, CCNG2, ABCA1, TKT, POR, DHCR7, MGLL, BCL6, GRPEL1, SDHB, DBT, RMDN3, SULT1A1, AGPAT3, NKIRAS1, CHCHD10, SLC5A6, CRAT, DNAJB9, ADCY6, CS, ME1, SNCG, FAH, AK2, ESRRA, PPP1R15B, CAVIN2, TOB1, …	HALLMARK_ADIPOGENESIS
HALLMARK_GLYCOLYSIS	glycolysis and gluconeogenesis	metabolic	174	-0.297	-1.293	0.032	0.049	67	CYB5A, GFUS, NOL3, MIF, ADORA2B, B4GALT7, HOMER1, KIF2A, GPC4, TFF3, B4GALT4, RBCK1, IL13RA1, ANG, RPE, TALDO1, GCLC, VEGFA, SOD1, TPI1, NSDHL, ABCB6, PLOD1, FKBP4, P4HA2, IDH1, ME2, LDHA, ISG20, POLR3K, SPAG4, CTH, HS2ST1, CACNA1H, PRPS1, CHST12, AGRN, XYLT2, PFKP, DDIT4, CHPF2, QSOX1, MXI1, SLC37A4, ANKZF1, B4GALT1, TPST1, CLDN3, P4HA1, ENO1, B3GALT6, ME1, ELF3, PPFIA4, SAP30, HSPA5, ARPP19, SD…	HALLMARK_GLYCOLYSIS
HALLMARK_IL6_JAK_STAT3_SIGNALING	IL6 STAT3 signaling during acute phase response	immune	49	-0.395	-1.365	0.033	0.051	22	HAX1, IFNGR1, IL17RA, MYD88, IL13RA1, IFNGR2, CBL, LTBR, CXCL11, ACVR1B, TNFRSF1A, TNFRSF21, IRF1, IL1R1, OSMR, TNFRSF12A, IL6ST, FAS, IFNAR1, CXCL10, CD9, TNFRSF1B	HALLMARK_IL6_JAK_STAT3_SIGNALING
HALLMARK_HEDGEHOG_SIGNALING	Hedgehog signaling	signaling	26	0.528	1.507	0.052	0.077	9	NRCAM, AMOT, CDK5R1, SLIT1, DPYSL2, HEY1, ACHE, MYH9, NKX6-1	HALLMARK_HEDGEHOG_SIGNALING
HALLMARK_KRAS_SIGNALING_DN	KRAS signaling, downregulated genes	signaling	97	0.347	1.284	0.071	0.102	15	ABCB11, C5, TENM2, BRDT, CYP39A1, EFHD1, PRKN, SLC30A3, NR4A2, SYNPO, EPHA5, RYR2, SNN, KCND1, HSD11B2	HALLMARK_KRAS_SIGNALING_DN
HALLMARK_BILE_ACID_METABOLISM	biosynthesis of bile acids	metabolic	79	-0.308	-1.193	0.161	0.223	35	SLC22A18, PEX11G, SOD1, GSTK1, SLC27A5, IDH1, PXMP2, SCP2, FADS2, SULT2B1, SLC23A1, ABCA1, SLC23A2, FADS1, PEX12, CYP46A1, RXRA, PEX16, PEX26, ABCD1, OPTN, ABCD3, PECR, PFKM, HACL1, ABCA3, ABCA4, PEX19, CROT, SLC27A2, DIO1, ABCA2, BMP6, AMACR, NPC1	HALLMARK_BILE_ACID_METABOLISM
HALLMARK_MYC_TARGETS_V2	MYC targets, variant 2	proliferation	57	-0.319	-1.153	0.245	0.329	18	RCL1, SORD, BYSL, NOLC1, NDUFAF4, MYC, TBRG4, MRTO4, SLC19A1, FARSA, WDR74, NOP16, PES1, DDX18, NOP2, SLC29A2, EXOSC5, DCTPP1	HALLMARK_MYC_TARGETS_V2
HALLMARK_TGF_BETA_SIGNALING	TGF beta signaling	signaling	49	-0.332	-1.147	0.25	0.329	15	BMPR1A, IFNGR2, APC, SMAD3, HIPK2, KLF10, CDH1, JUNB, THBS1, PMEPA1, SLC20A1, SMURF2, TGFBR1, BMPR2, CDKN1C	HALLMARK_TGF_BETA_SIGNALING
HALLMARK_INTERFERON_ALPHA_RESPONSE	interferon alpha response	immune	93	-0.278	-1.105	0.265	0.34	29	MX1, PSME1, C1S, IFIT3, PARP12, PSMA3, EPSTI1, LAP3, PSME2, LY6E, PNPT1, RSAD2, ISG20, GMPR, IRF2, CXCL11, IRF1, RNF31, UBE2L6, SELL, IFIT2, IFITM2, IFI44L, TMEM140, SP110, PROCR, OASL, CXCL10, DHX58	HALLMARK_INTERFERON_ALPHA_RESPONSE
HALLMARK_G2M_CHECKPOINT	cell cycle progression: G2/M checkpoint	proliferation	196	0.266	1.081	0.28	0.35	79	NUSAP1, BRCA2, HMGB3, SMC4, MARCKS, STAG1, CDK4, CENPA, CENPF, CDKN2C, MT2A, TTK, KIF4A, STMN1, CKS2, UBE2C, PDS5B, EZH2, RASAL2, ATF5, MEIS1, AURKA, TOP2A, MKI67, CDC20, ABL1, PLK4, CENPE, BIRC5, ESPL1, SUV39H1, KNL1, TROAP, H2AX, PURA, BUB1, KIF15, SMC2, CDC25B, FANCC, FBXO5, CDC25A, LMNB1, STIL, KIF20B, CDC7, G3BP1, KIF11, NUP50, CCNA2, AURKB, POLQ, CBX1, NEK2, H2BC12, MAP3K20, ORC5, TFDP1, PT…	HALLMARK_G2M_CHECKPOINT
HALLMARK_PANCREAS_BETA_CELLS	genes specific to pancreatic beta cells	development	17	-0.389	-1.07	0.367	0.447	7	SRPRB, SPCS1, STXBP1, PAK3, SEC11A, PDX1, DPP4	HALLMARK_PANCREAS_BETA_CELLS
HALLMARK_NOTCH_SIGNALING	Notch signaling	signaling	28	-0.347	-1.072	0.378	0.45	6	FZD5, JAG1, SAP30, HES1, CCND1, PRKCA	HALLMARK_NOTCH_SIGNALING
HALLMARK_E2F_TARGETS	cell cycle progression: E2F targets	proliferation	199	0.244	0.992	0.484	0.563	87	BRCA2, HMGB3, SMC4, ING3, GINS3, STAG1, CDK4, CIT, CDKN2C, UNG, CDKN2A, KIF4A, PSMC3IP, STMN1, ASF1B, CKS2, PDS5B, EZH2, HMGB2, AURKA, MCM7, TOP2A, MKI67, CDC20, TP53, PLK4, CENPE, MXD3, BIRC5, ESPL1, SUV39H1, H2AX, USP1, LYAR, TK1, TUBB, WEE1, CDC25B, CDC25A, LMNB1, NUP107, RAD1, SPC25, ORC2, BRCA1, RAN, SPAG5, DLGAP5, AURKB, PAN2, POLD1, EXOSC8, DIAPH3, RRM2, DEK, PHF5A, MMS22L, RPA3, NCAPD2, P…	HALLMARK_E2F_TARGETS
HALLMARK_KRAS_SIGNALING_UP	KRAS signaling, upregulated genes	signaling	114	-0.238	-0.964	0.545	0.62	17	TFPI, FUCA1, MALL, GFPT2, AVL9, STRN, AMMECR1, CPE, CROT, GPRC5B, ERO1A, CXCL10, TSPAN1, BIRC3, HBEGF, TNFRSF1B, DUSP6	HALLMARK_KRAS_SIGNALING_UP
HALLMARK_MITOTIC_SPINDLE	cell cycle progression: mitotic spindle assembly	proliferation	194	0.235	0.955	0.563	0.626	48	MID1, SORBS2, NUSAP1, DST, SYNPO, BRCA2, KIFAP3, ARHGAP29, ARHGAP4, FLNA, AKAP13, NEDD9, SMC4, MARCKS, SPTBN1, PALLD, CLIP2, HDAC6, CENPF, MAP3K11, CDC42EP1, TTK, KIF4A, BCL2L11, LATS1, KIF3C, MYH9, RASAL2, CNTRL, AURKA, TOP2A, ABL1, CENPE, BIRC5, ESPL1, BUB1, KIF15, VCL, MAP1S, CDK5RAP2, FBXO5, LMNB1, CEP72, KIF20B, ALMS1, PIF1, KIF11, DLGAP5	HALLMARK_MITOTIC_SPINDLE
HALLMARK_UV_RESPONSE_DN	UV response: downregulated genes	DNA damage	120	0.245	0.939	0.58	0.63	11	FHL2, ADGRL2, SNAI2, PLPP3, KALRN, INPP4B, ANXA2, SYNE1, SCN8A, CITED2, PRKCE	HALLMARK_UV_RESPONSE_DN
HALLMARK_ALLOGRAFT_REJECTION	allograft rejection	immune	100	-0.235	-0.944	0.593	0.631	13	HLA-DMB, EIF3J, ICOSLG, INHBB, LYN, DEGS1, STAB1, CARTPT, UBE2N, JAK2, FAS, HLA-DMA, CCL5	HALLMARK_ALLOGRAFT_REJECTION
HALLMARK_DNA_REPAIR	DNA repair	DNA damage	145	-0.214	-0.905	0.735	0.766	52	BCAM, POLR2F, SUPT5H, POLA2, UPF3B, EDF1, POLR3C, ERCC3, POLB, ITPA, NUDT21, MPC2, RBX1, CLP1, POLE4, POLR2H, POLR1H, SNAPC5, CMPK2, ERCC4, APRT, RFC2, ERCC5, NELFE, POLR1D, MPG, HPRT1, GTF2F1, NME1, TSG101, VPS37B, DAD1, TAF13, ADRM1, GMPR2, GTF2A2, DUT, POLR2D, TAF10, PCNA, CANT1, NUDT9, RNMT, ARL6IP1, POLD4, ADCY6, POLR2C, REV3L, STX3, BCAP31, TMED2, ADA	HALLMARK_DNA_REPAIR
HALLMARK_WNT_BETA_CATENIN_SIGNALING	canonical beta catenin pathway	signaling	35	0.228	0.695	0.915	0.933	14	LEF1, NOTCH4, HEY1, PSEN2, TP53, PTCH1, MAML1, SKP2, AXIN2, NCOR2, DVL2, NOTCH1, NUMB, RBPJ	HALLMARK_WNT_BETA_CATENIN_SIGNALING
HALLMARK_SPERMATOGENESIS	sperm development and male fertility	development	70	0.176	0.618	0.982	0.982	14	PACRG, ACRV1, SEPTIN4, ARL4A, CCT6B, IP6K1, TTK, SPATA6, EZH2, PHF7, AURKA, COIL, TSN, BUB1	HALLMARK_SPERMATOGENESIS

## Sheet: Table S1
Supplementary Table 1. List of primers.
Gene Expression
KLK3	FW (5'-3'): AGGCCTTCCCTGTACACCAA
	REV (5'-3'): GTCTTGGCCTGGTCATTTCC
GAPDH	FW (5'-3'): AGCCACCTCGCTCAGACAC
	REV (5'-3'): GCCCAATACGACCAAATCC
SNAI2	FW (5'-3'): GGGGAGAAGCCTTTTTCTTG
	REV (5'-3'): TCCTCATGTTTGTGCAGGAG
MAOA	FW (5'-3'): CCTGTGGTTCTTGTGGTATGT
	REV (5'-3'): CACCTACAAACTTCCGTTCCT
RGS1	FW (5'-3'): ATTGAGTTCTGGCTGGCTTG
	REV (5'-3'): GATTCTCGAGTGCGGAAGTC
IQCN	FW (5'-3'): TTCACTCCAGCAAGTCGTTG
	REV (5'-3'): ACAGGAAGGGAACTGGGTCT
AGR2	FW (5'-3'): ATTGGCAGAGCAGTTTGTCC
	REV (5'-3'): GAGCTGTATCTGCAGGTTCGT
SEMA3F	FW (5'-3'): CTCTGGGCTTCCCTACTGAC
	REV (5'-3'): CACTCGCCGTTGACATCC
CREB5	FW (5'-3'): ATTGACTCACCACCCTGCTG
	REV (5'-3'): GCATGAAGGTGGGAATGGGA
YAP1	FW (5'-3'): GCAGTTGGGAGCTGTTTCTC
	REV (5'-3'): GCCATGTTGTTGTCTGATCG
KLK2	FW (5'-3'): GGCTCTGGACAGGTGGTAAAGA
	REV (5'-3'): CGGTAATGCACCACCTTGGTGT
NDRG1	FW (5'-3'): ATCACCCAGCACTTTGCCGTCT
	REV (5'-3'): GACTCCAGGAAGCATTTCAGCC
DHX9	FW (5'-3'): ATCTCCGCCCCCACTTACT
	REV (5'-3'): GAGAGCCAGATGTGGAGGAA
FN1	FW (5'-3'): ACAAGCATGTCTCTCTGCCA
	REV (5'-3'): TCAGGAAACTCCCAGGGTGA
CCND1	FW (5'-3'): GTGCAAGGCCTGAACCTG
	REV (5'-3'): CGGGTCACACTTGATCACTC
TMPRSS2	FW (5'-3'): AGCAAGATGGCTTTGAACTCA
	REV (5'-3'): TGTGCGGGATAGGGGTTTTC
ChIP
KLK3	FW (5'-3'): GTCTTAGGGCACACTGGGTC
	REV (5'-3'): GTGGGTACGATCCCCGATTC
SNAI2	FW (5'-3'): TTCCCAGTGTCATGTTCAGCAGGC
	REV (5'-3'): AGTGACTTGGCAGAAAGCAGA
MAOA	FW (5'-3'): TGTCAAGGCAGGCGTCTAC
	REV (5'-3'): GGACCCTTGTACTGACAC
NDRG1	FW (5'-3'): GCCACCTGGGTAGCTTTGTA
	REV (5'-3'): AGAGGAGCCGCCAAATTAAA
DHX9 site A	FW (5'-3'): ATGTCTTCTAGGCCCCTGCT
	REV (5'-3'): TGATCACTCCCTTTAAAACTGTCA
DHX9 site B	FW (5'-3'): AAACAAAAGCAACCTTGCAGA
	REV (5'-3'): TTTTGAGACGGAGTCTCGCT
DHX9 site C	FW (5'-3'): TCCCTAGCAACGAAACCCTT
	REV (5'-3'): CAGAGAAACGCACAGCAACT
TMPRSS2	FW (5'-3'): TGG TCC TGG ATG ATA AAA AAG TTT
	REV (5'-3'): GAC ATA CGC CCC CAC AAC AGA
